# Supplementary material for: Application of Mass Spectrometry-Based Metabolomics and Machine Learning in the Diagnostics of Lyme Neuroborreliosis
Source: ACS Omega. 2026 Mar 12;11(11):17521–9. doi: 10.1021/acsomega.5c10792 (PMC13019214; doi:10.1021/acsomega.5c10792)
Supplement: Supplementary file 1 [file ao5c10792_si_001.xlsx]

## Sheet: TableS1
Supporting information
Application of mass spectrometry-based metabolomics and machine learning in the diagnostics of Lyme neuroborreliosis Ilari Kuukkanen1*, Geraldson Muluh2, Đorđe Klisura2, Elisa Kortela3, Annukka Pietikäinen4,5, Leo Lahti2, Jukka Hytönen4,5,‡ and Maarit Karonen1,‡ 1Department of Chemistry, University of Turku, Turku, Finland 2Department of Computing, University of Turku, Turku, Finland 3HUS Inflamm…
Table S1. Machine learning model's top-200 molecular features and their integrated peak areas obtained from Compound Discoverer 3 in silico metabolomic analysis of serum mass spectrometric data.
Molecular feature	Exact mass (Da)	Retention time* (min)	LNB_9_acute	LNB_28_acute	LNB_60_acute	LNB_137_acute	LNB_152_acute	LNB_166_acute	LNB_177_acute	LNB_187_acute	LNB_203_acute	LNB_18_acute	LNB_57_acute	LNB_132_acute	LNB_194_acute	LNB_12_acute	LNB_35_acute	LNB_106_acute	LNB_123_acute	LNB_144_acute	LNB_149_acute	LNB_160_acute	LNB_176_acute	LNB_179_acute	LNB_192_acute	LNB_10_acute	LNB_52_acute	LNB_103_acute	LNB_127_acute	LNB_135_acute	LNB_138_acute	LNB_182_acute	LNB_186_acute	LNB_190_acute	LNB_198_acute	LNB_202_acute	LNB_9_treated	LNB_28_treated	LNB_60_treated	LNB_137_treated	LNB_152_treated	LNB_166_treated	LNB_177_treated	LNB_187_treated	LNB_203_treated	LNB_18_treated	LNB_57_treated	LNB_132_treated	LNB_194_treated
3078	115.01	2.161	6.15799e+06	436458	1.36219e+07	9.3533e+06	1.97306e+07	548245	359232	400232	325899	147345	2.15015e+06	1.5751e+06	285926	414569	1.13563e+07	367886	1.82175e+07	427925	507366	244743	820563	635494	383251	1.02911e+06	671879	3.77978e+06	289284	291840	316590	360169	208281	535046	320400	779783	648139	636888	7.31694e+06	2.30268e+07	472381	427913	382016	2.42759e+07	1.91358e+07	286347	272745	792834	1.12664e+09
4198	1135.55	2.352	29855.4	37499.7	37347.7	845136	564706	958907	47247.1	37332.6	398219	1.25958e+06	35257.4	332666	53418	43357.7	73189	109771	47804.6	204267	2.34278e+06	72510.5	128741	747227	40869.7	62834.4	119741	209473	48373.7	293819	68835.1	54878.5	51579.8	46824.8	85750.4	53646.1	35250.7	39907	31183.2	35704.1	32687.7	39343.4	38288.6	36932.6	132676	293116	753572	38956.3	49201.5
4953	1625.84	2.477	1.06729e+06	524006	147669	101451	397761	1.8011e+06	190635	1.26467e+06	425297	182447	537356	398674	615067	34568.5	71581.7	2.14855e+06	102245	128332	86507.9	169080	520283	344067	37033.1	200219	405930	1.29336e+06	213538	41854	1.2538e+06	670336	1.16353e+06	2.40297e+06	446558	463781	1.09992e+06	77132	33210.8	77997.2	111797	196872	293080	240824	99818.8	69063.5	124133	113728	30205.7
4959	1626.84	2.479	537884	310166	54245.7	66923.2	217199	797072	110241	702831	196877	131018	260352	233296	388297	22810.8	34000.8	1.03462e+06	19726.9	69450.5	686096	100283	283459	146027	27895.2	73437.5	147199	701921	107259	31526.5	547895	384034	578399	1.25565e+06	208025	305241	643228	28552.9	36359.5	38260.8	49619.1	72097.5	135333	138954	51951.1	47014.9	63294	65056.3	22752.4
5669	2042	2.587	7.95939e+06	1.0143e+06	1.82559e+06	3.06528e+06	200762	1.46988e+06	2.66238e+06	3.4178e+06	75274.1	341927	8.9151e+06	3.21685e+06	2.03907e+06	776607	1.43786e+06	9.73078e+06	1.47078e+07	2.68647e+06	2.03063e+06	827961	3.13021e+06	362417	2.82332e+06	1.95325e+06	2.61302e+06	3.09506e+06	1.28829e+07	3.01051e+06	1.64677e+06	8.28286e+06	3.83542e+06	4.28297e+06	1.32298e+06	3.31549e+06	2.70927e+06	3.00233e+06	2.87142e+06	3.9776e+06	2.13139e+06	3.8343e+06	2.69713e+06	3.21839e+06	94581	987883	1.12207e+06	1.03574e+07	2.34226e+06
5879	515.728	2.614	247915	64081.8	66485	76070.2	215749	96848.4	800944	108990	38660.4	1.44e+06	197714	40567.7	121183	755732	43400.3	1.00988e+06	786109	212242	50344.5	144460	93684.4	170617	1.16857e+06	580830	68465.2	236696	778687	870708	61781	123699	128128	96097.7	35698.3	72909.4	43264.9	126776	4.29011e+06	618570	176085	34470	1.35934e+06	40833.2	61527.5	48486.2	55587.3	93919.5	1.81153e+06
5895	1031.46	2.616	247915	69683.5	66485	76070.2	215749	105314	810822	118517	51713	1.32367e+06	197714	44113.9	83368.7	654858	47194.1	869259	786109	212242	55702.5	157088	117398	156966	1.2033e+06	621257	74450	243187	998360	993897	67181.5	134512	139328	104498	38818.9	72909.4	47046.9	126776	5.09174e+06	619707	179945	75092.4	1.38515e+06	94417.5	66905.9	52724.6	60446.4	102129	1.86696e+06
6066	1386.59	2.639	296158	114793	88340.6	42967.1	53240.9	146123	601543	187410	65019.6	3.74681e+06	134596	73587.6	930225	839613	108222	798882	349995	35427.2	83923.2	198919	87938.5	80122.1	1.23331e+06	544251	117654	361164	55779	785986	440702	66474.6	86933.2	64692.7	59377.1	95385.5	77541	69502.1	3.08598e+06	226815	225584	126339	890919	142156	97255.6	140476	109831	179686	2.61278e+06
6294	367.496	2.673	37668.2	34135.5	221465	657619	34894.3	58323.1	184845	66478.6	92431.6	1.88742e+06	315827	39215.4	162063	1.4755e+06	462471	61366.9	624430	68266.1	43099.6	66621.5	687179	43997.7	834188	76443.2	383935	591609	401008	268697	537776	1.09964e+06	42634.7	667790	1.12877e+06	2.04816e+06	38988.2	32423	124154	675582	134920	71772.1	221696	53328.1	48681.6	482211	49865.7	194796	5.71524e+06
6303	1102.49	2.675	64212.1	66259.9	283456	784286	67732.9	104058	319100	99991.8	125453	2.28208e+06	406678	59596.7	203664	1.79288e+06	555602	101233	608433	91238.5	83660.1	100374	1.02972e+06	85403.3	1.08491e+06	121381	478483	799257	508268	323332	702712	1.46423e+06	82757.6	850264	1.58442e+06	2.44163e+06	72298.2	63516.2	158458	761866	164672	132060	262080	103514	89846.1	730071	96793.7	247954	7.3464e+06
6348	904.476	2.682	26252.6	25146.2	24972.3	30208.2	98872.5	64187.1	40851.9	176883	306258	82211.2	34012.5	27107.8	33207.5	28830.4	86613.3	66018	37754.3	44324.7	168150	46179.6	111113	132818	169971	37400.7	42015.8	44815.6	35866.3	62226	98499.5	164976	561478	38576.6	32523.7	42897.6	28608.7	102863	39145.9	387017	87861.1	84355.6	65117.4	109579	211036	399352	488714	101096	43157.7
6349	452.238	2.682	26926.1	31495.8	27695	30983.2	98872.5	65833.8	41900	180795	306258	84320.3	34885.1	27803.2	59742.4	29570	88835.3	66018	77505.4	44324.7	168150	47364.3	111113	164025	147310	38360.2	43093.7	45965.4	36786.5	62226	101026	169209	570969	39566.3	28173.3	43998.1	29342.6	102863	41988.9	386879	61295.4	88829.8	66788	109579	211036	75397.2	529361	103690	44264.9
6374	1738.92	2.685	3.49431e+06	977150	123967	90630.1	255364	1.72597e+06	322982	3.37123e+06	349491	144013	868869	583457	668678	51268.7	172973	4.3028e+06	195134	43072.6	359953	234453	231705	370422	93691.4	114525	978484	2.367e+06	312741	56410	854817	1.57239e+06	1.79919e+06	2.94475e+06	174817	549710	2.93137e+06	64929.6	49410.7	127123	107868	415060	342087	1.00532e+06	51117.1	201599	125347	151620	69198.2
6421	1390.66	2.692	90467.9	24446.2	220574	617313	56309.1	34064.7	647844	216828	29481.8	71074.2	155380	984102	120259	52467.5	283567	424465	3.03691e+06	65934.7	164739	107026	1.34812e+06	34599.1	126760	335085	714768	1.23316e+06	1.27849e+06	1.10409e+06	756519	1.76613e+06	137994	1.06585e+06	233243	886490	189152	65339.2	160944	88942	140977	194238	196820	1.17879e+06	25599.8	337672	292013	1.29122e+06	111030
6546	315.147	2.713	1.65504e+06	3.73712e+06	667577	2.32575e+06	2.27909e+06	69012	2.01182e+06	1.7089e+06	3.74928e+06	1.06237e+07	39250.2	1.80248e+06	1.36031e+06	1.38749e+06	1.20272e+06	5.92278e+06	2.44926e+06	1.44779e+06	1.82925e+06	1.4253e+06	2.82706e+06	1.97035e+06	1.8103e+06	52166.6	1.76132e+06	2.6662e+06	2.00351e+06	1.90219e+06	1.71993e+06	2.10388e+06	1.64656e+06	2.66806e+06	1.49528e+06	2.27218e+06	1.19104e+06	2.61529e+06	773380	801897	1.25065e+06	1.30647e+06	1.45275e+06	1.82327e+06	197204	977043	1.03753e+06	1.29407e+06	1.33916e+06
6550	1604.85	2.713	25682.7	236673	26269.9	34732.9	75346.7	37609	31017.9	43894.2	504031	50985.9	34354.5	162249	79522.9	34743.5	54413.4	94116.1	34351.1	263908	1.08206e+06	168491	33904.3	412505	39919.4	43639.9	28671.4	33860	30294.9	131685	37566.2	33558.6	38505.3	28881.1	43092.2	31918.4	25590.6	36269.1	29888.8	32433.5	21038.7	25869.1	27770.8	29323.1	439690	78405.3	958175	139160	33640.6
6620	292.184	2.725	25260.5	72288.2	24444.9	43014.8	70018.8	32097.2	27600.1	97677	115602	341582	114421	272312	28474.8	26753.8	127619	32648.5	1.07407e+06	73135.5	66164.5	169399	27334.2	64632.1	34069	33273.3	24469.4	25728.2	618588	53370.1	32060.7	146021	84667.9	23793.6	36776.8	27240.6	22653	59417.2	28928.3	146604	240259	214445	26575.2	25916.6	24273.3	26277.8	41288.3	36823.8	29351.3
6621	584.367	2.725	30234.1	76385.3	29258	51484.2	57617.5	38416.9	33034.4	116909	115602	341582	125210	272312	34081.2	32021.4	127619	39076.8	1.07441e+06	87535.3	79191.9	169399	33027.1	77357.7	40776.9	39824.5	29287.3	33839.4	570828	53370.1	38373.2	146021	84667.9	28478.4	44017.9	32604.1	27113.2	71116.1	34624.1	146604	240259	214445	31807.7	41161.2	29052.6	31451.7	49417.7	44074.1	35696.7
6657	755.147	2.732	162241	89721.2	31502.9	37324.9	108764	40415.6	131478	88352.5	29773.1	1.03854e+06	328599	34075	35854.4	320875	47731.6	419197	353195	60210.5	30082.3	130277	173269	77523	994005	306275	50546.7	35600	177849	203934	40369.7	127123	124458	36358.6	32552.2	104751	103373	111973	1.06382e+06	117310	48384	33269.9	411253	39137.3	30564.1	40716.5	36738.6	38253	204005
6669	438.209	2.733	150006	78668.2	77361.4	32726.8	101285	35436.7	209733	38779.8	26126.4	766277	224049	33597.5	467418	438002	173778	567281	386218	133939	91504.3	246861	117040	176104	628826	572390	38171.5	180628	238085	689521	371532	31032.9	117644	54323.8	28542	122458	82906.8	182604	706276	135973	150023	29171.3	391838	62721.1	58715	161482	32212.6	108615	605253
6774	2208.17	2.749	205610	157153	209960	157790	98853.4	32621.7	268442	31379.1	61903.9	1.77731e+06	306061	28345	29484.2	188612	184235	455920	210539	88469.3	31958.2	178144	123471	131288	1.44142e+06	441261	138828	69787.2	179419	49348.5	153562	56667	80771.3	28103.9	21930.9	97317.8	63560	140016	1.13225e+06	269820	125159	27675.4	436627	28066.9	44559.8	139597	30560.7	111594	818028
6851	260.114	2.766	222600	478272	1.19002e+06	2.68174e+06	3.21438e+06	2.46089e+06	2.20362e+06	2.61687e+06	48898.9	47277.2	1.63714e+06	3.35247e+06	3.09823e+06	191859	1.00043e+06	2.05953e+06	3.59809e+06	3.27222e+06	2.04423e+06	2.92741e+06	3.76571e+06	3.69633e+06	2.98173e+06	190201	1.47116e+06	3.51485e+06	3.388e+06	2.859e+06	3.1952e+06	2.68592e+06	65579.2	3.3391e+06	4.17722e+06	3.64204e+06	1.61146e+06	246935	1.95211e+06	1.94866e+06	2.8517e+06	3.021e+06	2.91164e+06	3.3739e+06	27279.6	1.10386e+06	2.67007e+06	3.06934e+06	2.80379e+06
6935	270.067	2.777	38288.5	49145.2	24268.6	183767	240924	55182.6	662496	113398	1.85968e+06	294412	56742.7	44077	866688	262199	31971.2	74163.2	38487.2	45109.5	51671.2	314071	1.82715e+06	104038	304999	44627.8	40187.2	47033	32505.3	105859	38840.3	2.56981e+06	123837	770039	440442	522728	44551.9	36612.7	28812.4	46978	20939.5	25998.7	33057.3	26627.1	23943.5	30779.6	52049.1	30782.7	34505.2
6937	604.308	2.778	3.78811e+07	2.53222e+08	3.09802e+07	1.52076e+07	3.81065e+07	1.6706e+07	2.64542e+07	2.63428e+07	3.56088e+06	2.51252e+07	6.63013e+07	4.9079e+07	3.57219e+07	3.35006e+07	6.39908e+07	1.34587e+08	1.23208e+08	4.21755e+07	4.76977e+07	3.56635e+07	3.91751e+07	4.69146e+07	4.37168e+07	8.6452e+07	5.23809e+07	9.57783e+07	1.24942e+08	3.08291e+07	4.63418e+07	3.46336e+07	3.38113e+06	4.19409e+07	4.58056e+07	5.28295e+07	3.10718e+07	3.60603e+08	2.56858e+07	4.22986e+07	2.50428e+07	6.33739e+07	4.21816e+07	3.10896e+07	4.32576e+06	3.61402e+07	3.67292e+07	3.13009e+07	4.315e+07
6965	2192.11	2.782	140083	47353.8	95760	66337.5	39817.8	53171.1	234287	42856.2	40385.5	62534.8	90268.2	42470.4	224770	30898.6	67029.3	567458	333268	102402	69555.8	95448	181031	51212.7	159610	289114	38722.3	68154.2	351592	417280	46263.6	104299	60691.9	34897.5	23796.9	41218.3	46035.5	94418.3	1.00181e+06	148375	75241.8	25559.6	434434	38548.6	23070.8	36937.8	50151.8	48035.6	795062
6984	2191.11	2.785	204405	53371.8	137435	103702	44878	59928.4	329008	48302.6	45517.9	130544	135782	47867.7	281264	50944.9	117438	698455	473989	103884	78395.3	107578	272199	57721.1	281975	379695	43643.3	149055	523961	670904	98377.7	117554	117062	39332.4	26821.1	116235	54335.3	159094	1.24297e+06	217973	110777	28807.8	675660	30743.7	26002.7	41632.1	56525.3	41983.8	1.19616e+06
6992	449.086	2.786	33139.5	42536.3	19772.9	43300.5	401193	47761.8	1.67183e+06	143774	987268	407068	49112.1	38149.7	704884	155437	22685.3	56293.4	28705.7	39043.3	44722.6	342971	801186	46002.7	304863	38626.4	34783	40708.1	27339.5	56066.1	33617.2	1.47681e+06	216262	1.0348e+06	88135.9	554668	38560.7	28910.5	24937.8	19560.2	17421.8	22502.5	28611.8	23046.3	20723.7	26630	45049.7	24884.1	27259.7
7045	427.105	2.795	71713	92047.4	40898.8	113339	818482	103355	2.98092e+06	358948	2.37727e+06	871323	106277	62124.4	1.4225e+06	341663	49090.3	133779	58786.2	80192.6	66490.6	676818	1.69612e+06	81977.3	629797	70316.5	48487.5	79497.2	51043.4	132337	54885	3.08545e+06	413714	2.08071e+06	179211	1.07562e+06	83444.1	62561.6	53716.3	41054.7	37700.3	44238.6	61915.2	46982.7	40177.3	56404.8	91854.1	45699.3	55880
7179	444.21	2.82	1.47084e+06	196055	361546	489367	16687.4	205772	1.24198e+06	875307	19413.4	69733.2	1.42131e+06	309598	315756	314338	187433	1.68935e+06	3.91059e+06	142612	83901.3	117611	1.13567e+06	41326.5	379781	122640	630122	399547	3.21146e+06	404758	215153	2.96747e+06	491693	1.17057e+06	260935	1.13881e+06	357496	360910	598606	570975	183512	490344	419533	478556	15155.3	180882	85819.6	1.63979e+06	345058
7186	1777.85	2.821	1.89769e+06	206114	790169	626375	81037.3	249935	1.58329e+06	1.17093e+06	19807.2	195035	1.94892e+06	385940	548795	341105	300073	2.68332e+06	5.84783e+06	196302	156497	313649	1.79306e+06	21648.1	618919	269665	947228	466875	3.88154e+06	492366	286038	3.76804e+06	664433	2.23517e+06	345818	1.70645e+06	541178	562105	704101	917141	306054	810612	584172	805738	15462.8	295234	101204	2.31487e+06	506584
7189	444.461	2.821	885994	138560	332817	427844	35764.7	145191	996657	540910	19046	124488	969731	259431	284579	181008	96808.9	1.42068e+06	3.18725e+06	112496	96839.6	82009.3	1.03193e+06	19429.4	259307	144505	365124	288489	2.23318e+06	270339	146578	2.04597e+06	345064	924386	172782	799411	282608	213154	341114	458801	163580	391959	349912	392081	13878	306335	81949.9	1.09916e+06	304217
7194	1776.84	2.822	3.37005e+06	487392	1.38564e+06	1.06164e+06	85048.3	511359	2.97053e+06	2.0859e+06	67498.6	270525	3.44912e+06	761584	1.04287e+06	634162	499708	4.8265e+06	9.25424e+06	385897	326160	596922	3.26563e+06	77366.7	1.16842e+06	556356	1.62856e+06	909695	7.25486e+06	909486	468537	6.39208e+06	1.44713e+06	3.74176e+06	708296	2.13636e+06	968608	1.09872e+06	1.15089e+06	1.72212e+06	512770	1.43243e+06	1.02528e+06	1.44049e+06	22870.3	507592	239692	4.13168e+06	933212
7309	1864	2.842	542926	230683	26002.1	47960.2	847444	306590	87624.5	42233.6	327694	39393.1	290249	644147	144490	33360	21932	321708	23884.2	241117	1.66921e+06	146237	127040	492809	28218.2	68880.4	53012.1	228961	21741.9	148914	32162.4	59898.3	109901	25892.6	37848.5	81098.8	408534	39342	43018	20252.3	21618.4	84652.9	20553.1	22097.9	169656	59589.3	1.1258e+06	26305.7	25765.4
7344	829.379	2.845	456561	1.78321e+06	21170.8	23424.4	469710	125704	299258	342190	1.34605e+06	35781.2	254799	141817	1.01265e+06	60043.3	83044.3	345602	70215.8	788854	5.54485e+06	362595	182824	1.34978e+06	324087	349981	31108.4	115427	28501.6	225029	256109	115775	105882	98388.6	69335.4	51665.7	89132.9	190524	56549	39806	92075.7	19891.5	128971	21704.4	513689	394550	1.50791e+06	41534.8	106225
7373	798.413	2.85	77450.8	295904	25075.2	174294	272402	24600.8	84645.7	20659.6	410517	1.01771e+06	677413	54445.8	374528	53038.3	336229	231386	2.204e+06	91485.5	148990	493938	328320	364659	277602	29248.7	21828	24402.7	66673.4	355229	326008	44045.6	364839	25082.1	17540.2	63367.3	20925.5	505295	56156.6	681044	456049	730740	230905	246819	122912	21674.2	337052	312519	212550
7389	689.853	2.853	2.29482e+06	3.50877e+06	4.79212e+06	1.64197e+06	431774	760419	5.6885e+06	1.44487e+06	21691	2.93468e+06	3.02156e+06	433162	1.5038e+06	3.28624e+06	1.46639e+06	3.20724e+06	1.41284e+07	546408	24115.9	3.78252e+06	3.29533e+06	889642	3.58305e+06	2.98656e+06	2.1229e+06	1.71978e+06	4.32042e+06	4.21882e+06	3.30823e+06	7.91149e+06	1.57574e+06	6.25382e+06	787948	7.0804e+06	1.76947e+06	5.34028e+06	3.62956e+06	3.82896e+06	1.74215e+06	743446	5.38925e+06	2.31548e+06	21215	3.20413e+06	25345.8	6.12448e+06	29523.5
7391	1097.56	2.853	45491.4	131427	135042	23979.9	25866	560013	30892.4	41049	528036	467903	226269	99355.9	50611	60104.9	27623.3	91336.5	222000	166705	520741	151605	74263.1	493555	90169.6	339353	132878	29604.8	20955.7	57527.7	45924.2	59358.5	168989	133655	108354	134959	218426	47310.4	28424.1	20423.7	207141	133310	168941	23094.8	260595	796112	1.40771e+06	354875	31840.9
7425	2505.26	2.859	179703	271552	889266	183711	66922.9	25027.9	449366	39673	55150.1	1.94759e+06	404470	86910.4	3.78107e+06	1.24642e+06	617778	436580	1.33542e+06	148097	24260.9	654360	400750	121855	1.10898e+06	1.25674e+06	683931	98033.8	392566	388472	324750	384941	111281	360126	32494.4	466034	109713	946131	1.40662e+06	403712	265111	79371.8	464910	131394	85493.2	318477	24704.1	308601	2.28906e+06
7426	2506.27	2.859	195669	213465	681335	133215	60640.6	25155.5	354155	20671.7	27508.1	1.45351e+06	300894	65867.7	2.68087e+06	837694	360017	319971	1.20971e+06	60294.4	24384.6	493235	266488	62645.1	906645	750329	475889	81244.1	276887	271058	200587	246246	59866	269036	32494.4	339509	66936.7	665237	968420	328437	180759	58647.1	303483	67191	62782.9	232589	24830.1	226572	1.82139e+06
7444	542.272	2.862	105424	2.20153e+06	67644.5	100857	1.41161e+06	4.26763e+06	4.30568e+06	4.12124e+06	58256.8	2.17774e+06	63804.7	2.33841e+06	264827	279163	2.1959e+06	158699	3.51738e+06	224047	3.83519e+06	3.88918e+06	3.87832e+06	5.46601e+06	1.56061e+06	537967	3.42445e+06	3.38568e+06	3.42491e+06	2.96719e+06	3.84917e+06	575985	3.28834e+06	516539	3.58334e+06	5.72097e+06	6.48801e+06	1.96362e+06	176209	3.45671e+06	1.37678e+06	4.07984e+06	3.44814e+06	3.2304e+06	1.99862e+06	327097	2.60897e+06	3.4423e+06	2.59889e+06
7653	1567.73	2.892	173591	127962	53468.4	277107	100110	41510.7	264248	92373.5	78707.7	889383	1.27276e+06	55235.4	595244	2.00842e+06	67767.8	155342	679629	100523	54617.5	167825	1.56123e+06	134263	79715.4	134963	242250	1.14608e+06	227392	265912	1.42285e+06	938114	55726.8	3.79907e+06	421666	1.35474e+06	64488.9	258001	179210	59121.1	166195	160879	338313	139557	32702.5	203465	41058.3	236392	2.23162e+06
7821	725.394	2.919	1.51565e+06	7.94908e+06	1.35219e+06	435429	1.42443e+06	350403	744207	829494	17756	676848	1.22239e+06	1.62298e+06	916573	1.26188e+06	1.35007e+06	1.42845e+06	1.67182e+06	615600	512653	333582	800689	483934	657038	2.11584e+06	1.13777e+06	1.22008e+06	1.80733e+06	804547	1.04235e+06	985263	14750	984586	724342	969946	961801	1.9268e+06	1.6207e+06	552316	511562	560167	601185	1.09156e+06	35216.3	1.14066e+06	410478	1.16101e+06	615011
7828	362.697	2.92	1.432e+06	8.44904e+06	1.4093e+06	435429	1.28033e+06	350403	744207	829494	19951.6	676848	1.22239e+06	1.51384e+06	916573	1.26188e+06	1.38316e+06	1.42091e+06	1.834e+06	615600	488004	333582	800689	483934	657038	2.13196e+06	1.13777e+06	1.22008e+06	2.03213e+06	804547	1.04235e+06	985263	16573.9	984586	724342	969946	961801	1.83756e+06	1.67753e+06	552316	511562	560167	601185	1.09156e+06	39571.1	1.14066e+06	410478	1.19287e+06	615011
7860	855.47	2.926	680964	3.88504e+06	856268	308174	1.11265e+06	59207.9	243381	47244.6	43466.1	66122.3	929401	1.08934e+06	52882.4	579965	677374	63389.4	1.42258e+06	179227	330570	55666.9	512527	496135	87800.2	1.15992e+06	686810	81669	1.54454e+06	61959.6	607361	578506	33707.4	427904	458489	531617	42840.3	800162	957307	477705	81756.6	41659.2	384545	46084.4	35138.4	48556.1	52551.3	473440	365777
7886	362.438	2.933	92267.4	96172.9	41399.6	24526.3	812544	143087	29529.5	23721.7	78196.5	35486.9	100599	293190	62162.6	22028.7	24661.9	149527	33554.4	205564	2.07045e+06	83547.2	37727.6	337976	51381.2	107955	24086.1	79951.9	28159.2	162091	38963.2	31539.6	93759.1	41835.4	22358.3	67758.8	78098.4	34501.9	64723.7	45681.3	69953.6	27142.5	33078.9	30950.5	92729.8	28276.5	346694	28008.1	28970.6
7904	1501.66	2.936	109892	110442	129407	32676.2	767291	180804	130029	105337	79034.7	39725.3	58421.3	367580	45965.5	24659.7	38989.8	133971	37562	210546	1.86988e+06	65836.8	37805.6	450225	42591.5	36663.2	28066.6	47890.9	31522.4	47833.9	30050.4	35306.5	77708.5	38750.5	25028.7	30884.9	76112.4	104570	99672.9	110986	31545	30384.3	37029.6	34647.1	70832.7	75764.3	328486	31353.3	53806.6
7958	449.234	2.945	3.22247e+06	2.60552e+06	120445	221515	1.59838e+07	3.32987e+06	333442	978110	3.23417e+06	117302	929225	2.7771e+06	1.09968e+06	103162	451441	1.99093e+06	76674.6	4.15618e+06	2.5865e+07	1.86479e+06	422977	5.26244e+06	313811	1.73095e+06	226579	1.15203e+06	87442.1	2.69715e+06	359526	239372	1.47107e+06	93684.8	346606	265255	1.55511e+06	1.20523e+06	252336	182575	571539	652588	391664	327156	1.63521e+06	343117	6.56983e+06	365433	136351
8023	1348.71	2.956	1.66882e+06	1.37875e+06	117243	91646.9	7.49128e+06	1.51937e+06	195693	408456	1.6672e+06	104746	313776	1.37323e+06	486074	40556.8	227754	1.05504e+06	78093.4	1.77002e+06	1.33359e+07	851644	179609	2.72517e+06	131574	931301	123345	597334	33150.3	1.41559e+06	195718	135831	804696	66666.6	143400	126860	701906	536095	158254	177721	310682	256867	182504	136795	751995	245571	3.21162e+06	197100	175969
8121	509.752	2.97	166425	181774	65927.7	228180	504711	116133	147095	1.55216e+06	1.61227e+06	203702	131577	37597.2	172822	47162.2	70105.3	1.10961e+06	145493	505328	222797	147329	662506	290812	139923	76471.6	77393.7	422627	145491	508947	308125	526985	4.14993e+06	46094	163621	90784.4	131258	903040	145098	2.62432e+06	304385	1.87013e+06	512210	1.0092e+06	1.74908e+06	961960	1.90284e+06	736435	1.38269e+06
8204	551.448	2.978	344291	368896	1.04959e+06	618651	215367	223211	1.86275e+06	117765	244011	3.3977e+06	637244	166787	1.53656e+06	1.64318e+06	389542	256186	1.72705e+06	171889	175036	1.58895e+06	505489	215509	1.88443e+06	690717	373759	149540	381922	1.01346e+06	815454	455217	57711.6	244782	73217.3	358782	213062	2.8353e+06	1.65288e+06	1.89281e+06	437438	99827.6	1.89482e+06	177771	110054	201270	55619.5	1.05963e+06	8.69019e+06
8218	550.946	2.979	364073	914322	1.087e+06	423761	49085.9	170364	1.39531e+06	163505	123641	4.16005e+06	229266	232479	609813	2.28121e+06	114275	255161	1.90111e+06	196315	74948.8	2.02695e+06	246828	265489	2.79182e+06	262072	113534	120169	467563	647876	137827	287593	89818.5	228215	100026	554221	164720	3.50269e+06	3.09178e+06	1.52014e+06	380250	180804	2.05956e+06	68625.4	238419	600984	82730.6	544597	8.80843e+06
8226	520.611	2.98	264913	283001	77565.9	35771.3	2.73485e+06	699766	190520	155563	666528	101502	97712.3	719332	128382	77525.6	120650	321673	78222.6	668617	6.49245e+06	647950	75386.8	1.69681e+06	97695.3	269044	127220	308588	37396.7	695646	164561	39971.5	268744	100950	114090	88968.9	139409	119477	76392	150188	139301	257243	58381.6	170043	368929	395546	2.06532e+06	181298	181497
8232	826.67	2.981	574290	618885	1.6802e+06	915556	104415	293873	2.04937e+06	347439	404374	6.75005e+06	1.00493e+06	66459.6	1.26033e+06	3.74258e+06	520868	170789	4.42678e+06	361947	104881	5.21966e+06	1.05898e+06	547053	5.16198e+06	1.06127e+06	532785	179630	999648	2.16875e+06	514746	712795	155357	924455	337475	1.27869e+06	98107.5	4.63711e+06	2.4275e+06	2.31013e+06	939967	253010	2.75967e+06	311110	505278	1.29033e+06	161469	2.25026e+06	1.43684e+07
8238	1562.84	2.982	98076.8	167476	49139.1	24951.6	1.80171e+06	273644	118591	100785	460714	78049.6	95375.3	567206	43502.8	59613.2	74233.1	121819	60149.2	312224	3.83452e+06	370740	37995.5	1.20209e+06	75122.7	141512	92568.6	275458	28756.1	322936	126539	30736	119941	36606.8	56876.4	68412.5	60408.7	72110.3	44972.5	72003.4	30493.5	197807	38942.7	130754	217242	152186	1.10727e+06	139409	131035
8245	674.81	2.983	21653.7	75512.3	66963.7	445226	464139	122044	139168	917147	760272	150119	54250.9	82665.2	169417	66928.9	170574	1.44405e+06	67530.6	1.058e+06	412720	109019	330008	641412	422726	40615.5	103928	582975	69390.5	705209	133331	201897	5.62915e+06	41198	162364	76808	67821.9	219916	154010	5.33165e+06	192266	2.27124e+06	192744	560820	488673	224061	1.9611e+06	169407	147116
8246	1349.62	2.983	23850.7	74958.2	66472.3	445226	464139	121148	139168	917147	776074	149017	54250.9	82665.2	169417	66437.8	169323	1.43292e+06	67035.1	1.058e+06	412720	108219	330008	224023	422726	40317.5	103166	582975	69390.5	761638	132353	201897	5.88244e+06	40895.7	160222	76244.4	67324.3	247108	154010	1.5447e+06	209793	2.49735e+06	191330	563229	450458	224061	1.76453e+06	170287	146036
8303	690.022	2.991	3.89007e+06	4.68999e+06	7.47136e+06	2.80361e+06	826801	977082	8.68406e+06	2.66653e+06	150770	3.73503e+06	4.02655e+06	655729	2.69758e+06	5.56502e+06	2.39635e+06	4.50737e+06	2.35607e+07	801547	636661	5.50325e+06	4.85237e+06	1.3199e+06	6.50705e+06	4.4295e+06	3.18966e+06	2.53759e+06	6.9733e+06	6.281e+06	4.04408e+06	1.25827e+07	1.94653e+06	1.01356e+07	1.16225e+06	1.08423e+07	2.70968e+06	7.86295e+06	4.69342e+06	6.0061e+06	3.19362e+06	1.58924e+06	8.35973e+06	3.66595e+06	80879.1	4.38717e+06	40098.3	9.20238e+06	9.95963e+06
8386	432.197	3.006	1.63244e+06	173441	78509.3	82727.7	141687	78178.5	74760.9	258564	68676.8	226830	4.60235e+06	121321	71782.7	117597	119782	1.70878e+07	597039	177169	94312.2	103466	60034.7	92476.3	545601	814028	77074.4	4.23069e+06	528721	98268.7	95551.5	179808	76915.5	105387	47421.9	72000.2	460255	200102	56499.3	70059	65062.7	113527	62896.4	150428	170750	72502.5	54618.8	91542.7	9.67445e+06
8744	963.495	3.054	2.95785e+06	283409	99493	119101	2.3663e+07	3.4662e+06	645579	1.95666e+06	5.5059e+06	97824.9	1.50279e+06	5.52401e+06	213463	449755	75363.9	265766	241276	4.4808e+06	4.2542e+07	2.94526e+06	1.18613e+06	182975	328348	210914	660897	308264	148602	4.36148e+06	118314	476485	2.24379e+06	264916	116514	599732	1.48486e+06	110049	677370	415050	1.25478e+06	1.21629e+06	881826	487975	2.15354e+06	191013	8.40446e+06	680631	171962
8855	1210.65	3.073	43796.6	29276.3	24209.7	20056.7	53906.4	24876.9	30323.6	77624	621198	183761	91192.5	89168.4	79236.5	55935.9	32767	188138	26135.7	222091	406660	96045.9	27323	553707	90076.4	231418	25674	69659.2	24813.9	144297	46170.3	28682.3	27383.1	39530.1	46731	25872.8	30812.4	31150.8	30842.2	25836	16923	26796.8	92129.7	22017.9	219568	115964	613869	27442	35594.3
8993	2408.18	3.094	329591	438417	1.23334e+06	805057	531924	91309.7	684998	178838	282996	1.70164e+06	1.25546e+06	107618	2.75764e+06	2.41788e+06	368261	512193	1.59102e+06	960224	69059	257760	165451	475127	703830	390238	99410.2	817484	745416	1.66497e+06	1.30861e+06	256361	103290	373519	24146.2	351392	392871	3.41117e+06	7.86384e+06	845014	1.64852e+06	64924.4	621579	539409	695043	289600	25012.7	907702	1.31167e+06
8999	889.502	3.096	4.26174e+06	4.33422e+07	3.27015e+06	1.12445e+06	3.96736e+06	2.11321e+06	5.50346e+06	3.1166e+06	1.76835e+06	1.16516e+07	6.95807e+06	4.73134e+06	1.80208e+06	2.75308e+06	3.70183e+06	1.55555e+07	5.15499e+06	2.07676e+06	3.21451e+06	4.10417e+06	2.77657e+06	1.83546e+06	2.03842e+06	1.25417e+07	4.45328e+06	5.07179e+06	24769.9	1.54656e+06	28729.8	2.31168e+06	155596	8.126e+07	2.18672e+06	24525.5	3.67051e+06	30099.3	4.83668e+06	2.03176e+06	2.02261e+06	3.21356e+06	7.46794e+06	2.23075e+06	272507	3.91286e+06	1.35436e+06	2.06007e+06	2.09441e+06
9012	2409.18	3.099	278584	268708	779590	582070	388120	67142	523940	131504	245557	1.19083e+06	818446	79134.1	2.04461e+06	1.82759e+06	244231	389141	1.05837e+06	649845	31943.1	125133	103218	364533	327243	258993	67707.6	548393	433854	1.21574e+06	830696	120932	66656.8	268493	17755.3	294746	287959	2.44857e+06	5.35568e+06	539742	1.05268e+06	28465.9	415140	366569	546312	178386	18309.1	630761	715886
9110	471.268	3.117	2.34656e+06	1.41369e+06	259260	145562	222983	121035	110390	129819	51412.9	136800	6.49978e+06	82806.6	188641	236719	175751	2.15231e+07	601762	156246	55557.2	106158	80414.5	70493.1	255123	868673	63303	3.31094e+06	200884	113138	63684	54205.8	29624.9	102058	57848.9	124621	1.04913e+06	322587	273849	197847	67239.8	83074.9	80114.4	290479	260841	49536.7	63529.6	71666	1.24841e+07
9135	476.223	3.121	1.01751e+06	167018	81685.2	84865.4	165691	99731.3	135241	71997.6	59961.5	54885.6	4.71248e+06	49646.2	101236	54681.4	169189	1.97899e+07	945012	50979.5	118369	336880	107600	56543.3	99807.1	1.04016e+06	182151	4.53125e+06	199524	92679.8	175454	45056.6	77264.7	124300	48084.7	203850	477431	212845	113863	117621	113548	96174.2	66592.1	165823	208223	66520.3	52806.6	59569.7	1.49336e+07
9141	454.241	3.122	3.94178e+06	523966	386892	321006	421305	172438	201928	197592	71975.1	172187	1.29593e+07	214567	181527	131555	378852	4.93227e+07	1.55468e+06	232008	250573	297419	209695	177387	239406	2.20181e+06	165074	8.97652e+06	397257	154837	166067	167353	67223.6	358871	150851	166741	1.55698e+06	667736	308144	378062	199314	213908	208912	502982	483002	129175	165665	186882	3.28434e+07
9151	857.473	3.123	700664	3.90457e+06	940506	295206	1.06307e+06	214578	543293	491224	18743.1	471556	938296	1.11086e+06	615157	631023	909001	983654	1.60802e+06	331943	442668	369401	510407	470629	536471	1.20935e+06	868168	560561	1.56808e+06	483225	714027	538770	18398.6	597734	528927	724945	570240	782546	1.06695e+06	489943	420824	724843	434106	547932	18827.2	739796	370873	744809	391852
9183	428.225	3.128	4.04004e+06	3.41565e+07	2.14698e+06	1.05842e+06	5.2889e+06	1.17444e+06	1.04585e+06	1.89227e+06	121155	1.3986e+06	6.63205e+06	2.14169e+06	2.4529e+06	2.34147e+06	6.47392e+06	5.27846e+06	8.44978e+06	4.88357e+06	5.06916e+06	1.86152e+06	4.19829e+06	5.10874e+06	2.70638e+06	5.3616e+06	5.66928e+06	7.19399e+06	9.62337e+06	1.79046e+06	2.57267e+06	3.73339e+06	42273.2	6.01192e+06	4.79452e+06	4.91308e+06	3.33957e+06	2.23887e+07	2.75921e+06	2.78968e+06	1.58325e+06	5.48052e+06	1.84396e+06	2.05585e+06	86785.8	4.36007e+06	2.72289e+06	2.1875e+06	3.05255e+06
9310	2979.56	3.147	1.22418e+06	1.57963e+06	1.90931e+06	423825	406215	57052.9	2.84817e+06	593403	243343	1.004e+07	2.90048e+06	169350	3.28331e+06	2.98719e+06	2.43924e+06	3.32538e+06	4.85221e+06	942052	261867	2.22411e+06	1.85491e+06	544022	6.5869e+06	3.26098e+06	2.14945e+06	1.3106e+06	3.77137e+06	2.21185e+06	1.35957e+06	1.64099e+06	774461	1.73007e+06	95965	1.76828e+06	929518	2.9046e+06	7.14946e+06	2.24104e+06	1.96478e+06	65788.2	4.74673e+06	320529	312872	2.99683e+06	120149	2.39936e+06	1.52817e+06
9323	2980.56	3.148	888782	1.18142e+06	1.25546e+06	348265	270171	54713.5	1.81408e+06	325378	152094	5.98378e+06	1.88332e+06	162120	2.01184e+06	1.92652e+06	1.59447e+06	1.97668e+06	3.24373e+06	729483	111064	1.5544e+06	1.07792e+06	375758	5.24642e+06	2.22179e+06	1.21638e+06	969986	1.64845e+06	1.52161e+06	1.08014e+06	1.17118e+06	491452	782001	71058.5	1.37451e+06	586743	1.94515e+06	4.10641e+06	1.59606e+06	1.35803e+06	65788.2	2.67687e+06	296819	145397	1.67021e+06	115222	1.52917e+06	1.03092e+06
9328	2978.57	3.149	1.36001e+06	1.75328e+06	1.86743e+06	420727	313890	60472.7	3.11747e+06	623662	262400	1.10677e+07	2.89233e+06	188056	3.228e+06	3.18645e+06	2.52959e+06	3.38794e+06	5.01566e+06	942330	371778	2.45293e+06	1.42152e+06	643230	8.91434e+06	3.12131e+06	2.21952e+06	1.37905e+06	3.75903e+06	1.99391e+06	987184	1.73813e+06	794637	1.59059e+06	85153.1	1.81007e+06	857331	3.02664e+06	7.65843e+06	2.95615e+06	1.98668e+06	69528.7	5.44043e+06	264697	312872	3.12578e+06	127351	2.56386e+06	1.79834e+06
9367	1499.69	3.154	249978	1.36003e+06	5.48546e+06	1.19068e+06	1.25451e+06	48701.6	5.8029e+06	530789	1.74158e+06	8.10966e+06	2.1506e+06	1.19747e+06	6.14605e+06	1.01489e+07	2.16232e+06	482215	7.86866e+06	1.34436e+06	119371	3.866e+06	8.49992e+06	4.51965e+06	5.75083e+06	2.20592e+06	1.61955e+06	2.01469e+06	6.47609e+06	1.05299e+07	1.34387e+07	5.53041e+06	458829	5.2587e+06	942482	5.69796e+06	2.51108e+06	3.70468e+06	4.49368e+06	3.77135e+06	6.72676e+06	52607.9	5.1207e+06	5.25558e+06	3.58257e+06	8.3626e+06	2.57128e+06	7.10791e+06	2.46801e+07
9376	749.844	3.155	186029	875621	3.77118e+06	778505	1.0137e+06	40534.9	3.77332e+06	325425	1.13311e+06	5.40361e+06	1.6603e+06	806351	3.93997e+06	6.96997e+06	1.87025e+06	308887	5.47139e+06	984889	117074	2.4893e+06	5.60871e+06	2.91909e+06	5.84782e+06	2.26431e+06	1.12094e+06	1.37786e+06	4.41314e+06	7.49311e+06	8.61999e+06	3.68712e+06	339493	3.54824e+06	626974	3.93476e+06	1.7506e+06	3.75735e+06	3.38008e+06	3.01129e+06	4.08132e+06	51595.9	4.58225e+06	3.59546e+06	2.40071e+06	5.1635e+06	1.47116e+06	4.28992e+06	1.62053e+07
9688	460.229	3.205	8.90582e+06	5.99958e+06	596228	124920	4.34651e+06	4.34691e+06	1.39603e+06	8.49366e+06	2.50136e+06	91304.3	2.21874e+06	3.42466e+06	2.62338e+06	222810	673744	8.84049e+06	121134	6.44395e+06	7.50496e+06	922108	165685	6.67363e+06	558438	1.28554e+06	128199	395829	387909	3.22589e+06	67567.4	132578	5.46208e+06	95308	216439	150487	3.95151e+06	1.85731e+06	1.36817e+06	424488	777009	242703	1.30996e+06	2.38493e+06	942282	445300	3.07988e+06	545733	80452.7
9693	396.178	3.205	1.12295e+07	8.17529e+06	329143	236166	5.03006e+06	4.7116e+06	1.97406e+06	5.92146e+06	1.80531e+06	84522.6	2.58674e+06	3.02062e+06	3.33021e+06	54741.2	142403	9.85256e+06	198541	7.33318e+06	9.40294e+06	932417	107946	1.77981e+06	442169	1.73873e+06	145067	809767	163344	1.03829e+06	62548.8	142451	7.65135e+06	194242	59660.3	242810	3.78693e+06	2.12431e+06	1.20497e+06	468261	923092	481271	1.33852e+06	675232	1.12127e+06	350034	4.35613e+06	414592	74477
9700	461.725	3.206	2.61357e+07	1.86713e+07	1.25484e+06	580504	1.23827e+07	1.28144e+07	4.42221e+06	1.55851e+07	5.65502e+06	92638.4	6.45859e+06	7.77128e+06	8.74094e+06	87840.2	467928	2.51562e+07	121784	1.89173e+07	2.31845e+07	2.40015e+06	395007	4.74603e+06	1.23568e+06	3.62726e+06	239504	1.80672e+06	425452	3.49819e+06	86091.3	256761	1.98768e+07	136212	141783	313626	1.098e+07	6.5285e+06	2.95152e+06	1.31772e+06	2.34258e+06	974171	4.03354e+06	1.94019e+06	2.65535e+06	915511	1.10432e+07	995661	96601.2
9710	810.366	3.207	5.32464e+07	3.55522e+07	1.92058e+06	995844	2.29775e+07	2.1981e+07	8.27421e+06	2.92808e+07	8.98087e+06	489462	1.17023e+07	1.39259e+07	1.4306e+07	161368	910707	4.43626e+07	370913	3.46803e+07	4.31915e+07	4.2645e+06	753696	8.08272e+06	2.86499e+06	5.83687e+06	532464	3.79531e+06	756584	5.82873e+06	291862	616435	3.29682e+07	441923	168746	845502	2.03833e+07	1.00286e+07	5.20649e+06	2.91803e+06	3.81425e+06	1.88997e+06	7.54832e+06	4.91114e+06	4.4383e+06	1.20963e+06	2.0198e+07	1.51076e+06	209410
9714	963.442	3.207	2.03571e+07	6.35163e+06	277740	265654	8.35145e+06	9.93023e+06	3.34601e+06	1.23885e+07	4.94704e+06	162020	3.20927e+06	4.41539e+06	7.11065e+06	104932	215187	1.6526e+07	147682	1.35587e+07	2.04922e+07	1.74913e+06	296223	2.7524e+06	1.77935e+06	3.39128e+06	248854	2.14776e+06	566600	2.86024e+06	119898	139024	2.02933e+07	339398	114362	412543	6.33722e+06	1.18217e+06	1.03738e+06	562783	924764	813970	2.92225e+06	1.07288e+06	1.65172e+06	405298	7.87182e+06	526765	142763
9715	792.355	3.207	1.21087e+07	8.4679e+06	329143	236166	5.43861e+06	4.53626e+06	1.87472e+06	5.90215e+06	1.77344e+06	85754.2	2.57184e+06	2.89126e+06	3.30603e+06	55538.9	142403	1.01408e+07	201434	7.72181e+06	9.99119e+06	1.0339e+06	137426	1.73249e+06	436649	1.79698e+06	137089	786481	163344	1.18565e+06	63460.2	144526	8.42601e+06	194242	60529.6	242810	4.59761e+06	2.31614e+06	1.20497e+06	468261	1.04403e+06	481271	1.14369e+06	710682	1.14104e+06	350034	4.20464e+06	414592	89422.5
9716	964.444	3.207	7.20288e+06	2.21236e+06	137349	36058.6	2.79597e+06	3.59675e+06	1.30559e+06	4.89871e+06	1.59966e+06	73394.2	1.24219e+06	1.56512e+06	2.63823e+06	47533.9	124421	6.03197e+06	46479.9	5.26134e+06	7.85238e+06	604846	58169.9	1.12079e+06	524921	1.40007e+06	128806	823783	109457	883446	54313.5	58554.1	6.28716e+06	76612.6	51805.3	94829	2.17568e+06	161358	319063	302042	469751	166002	1.06347e+06	522538	837414	150597	2.93412e+06	192541	64671.2
9718	957.454	3.207	2.47144e+06	1.43212e+06	75842.4	87360.7	1.56993e+06	1.43445e+06	357715	1.23549e+06	364364	79237.8	298643	864590	772154	51318.5	40009.5	2.17457e+06	50180.6	2.20834e+06	1.85769e+06	154258	62801.4	348535	244561	432032	50878.3	194156	118172	225095	58637.9	63216.1	1.83716e+06	82712.4	55930	82656.8	1.00947e+06	488065	116129	71532.7	245642	142540	176397	168793	334287	163498	1.06755e+06	61569.7	69820.3
9725	497.689	3.208	1.44437e+07	1.37769e+07	959745	380557	5.03121e+06	4.73158e+06	1.73045e+06	6.33461e+06	2.42749e+06	113162	3.72343e+06	7.85663e+06	3.32132e+06	62643.3	202786	9.68447e+06	147641	9.53392e+06	9.08769e+06	1.36351e+06	180022	2.07719e+06	298530	1.1378e+06	146481	325976	220815	1.06389e+06	89522.5	245421	4.74343e+06	131356	68272.4	123115	6.25361e+06	3.19342e+06	2.96132e+06	695274	939915	338629	1.49175e+06	947823	1.16634e+06	142729	4.74242e+06	340498	100861
9726	331.793	3.208	9.98284e+06	9.4214e+06	664128	206089	3.19968e+06	3.73436e+06	1.22625e+06	4.30734e+06	2.21958e+06	86430.2	3.57299e+06	8.54673e+06	3.0384e+06	156934	279200	6.96424e+06	54735.5	7.54177e+06	5.99034e+06	886049	125983	1.1973e+06	443356	872930	55496.6	410233	159512	479124	91766	452696	3.644e+06	117377	61006.7	105354	5.52151e+06	1.68661e+06	2.28077e+06	466830	597158	230826	894071	898537	820651	280428	4.08917e+06	329957	90127.4
9734	923.45	3.209	2.99421e+07	2.0751e+07	1.25484e+06	615429	1.29947e+07	1.44839e+07	3.67881e+06	1.70311e+07	6.0747e+06	100648	6.6959e+06	8.34877e+06	9.24636e+06	88043.3	475983	2.70852e+07	121784	2.02972e+07	2.64752e+07	2.40873e+06	395007	4.87705e+06	1.23568e+06	3.94234e+06	239504	2.00049e+06	425452	3.78581e+06	63662.5	271073	1.97111e+07	136212	60722.6	315917	1.23066e+07	5.95375e+06	3.28806e+06	1.33929e+06	2.3773e+06	793698	4.11327e+06	2.14088e+06	2.88391e+06	915511	1.19756e+07	1.00851e+06	89707.6
9736	994.372	3.209	2.72072e+07	2.92789e+07	1.87567e+06	680654	8.15957e+06	9.22794e+06	2.47788e+06	1.12841e+07	4.28181e+06	168198	6.04218e+06	6.85121e+06	5.3299e+06	99274.4	387473	1.95922e+07	175452	1.67503e+07	1.69499e+07	2.36104e+06	152730	3.98934e+06	490729	1.9191e+06	227600	806475	478743	1.82478e+06	129715	256986	8.9793e+06	187579	108195	180056	1.14481e+07	6.80382e+06	6.03331e+06	1.62155e+06	1.63854e+06	709774	2.95338e+06	1.44599e+06	2.24981e+06	425490	8.62539e+06	603376	149250
9749	497.186	3.21	2.42139e+07	2.61472e+07	1.84047e+06	629635	8.2936e+06	8.4071e+06	3.11708e+06	1.04094e+07	4.2255e+06	96704.9	5.71451e+06	1.03102e+07	2.5775e+06	153011	337656	1.68133e+07	126170	1.53941e+07	1.48508e+07	2.13021e+06	112186	3.19545e+06	288488	1.89024e+06	174744	663181	381020	1.75222e+06	76503.4	245590	7.48773e+06	112253	65216.3	105210	9.98053e+06	6.3018e+06	5.64516e+06	1.55712e+06	1.40314e+06	599526	2.55188e+06	1.39153e+06	3.16763e+06	381837	7.53507e+06	518428	86193.2
9838	2439.25	3.22	1.874e+06	3.2568e+06	2.00645e+06	3.83921e+06	101769	85916.3	1.69424e+06	241865	133799	2.25256e+06	4.70053e+06	114771	3.19651e+06	3.83991e+06	511270	3.19437e+06	5.60914e+06	2.63698e+06	138330	246367	1.83685e+06	757648	7.41816e+06	2.47962e+06	422059	3.00203e+06	2.26017e+06	3.60936e+06	1.05477e+06	903052	254479	1.87194e+06	158720	2.66469e+06	362386	5.08337e+06	7.43874e+06	1.1957e+07	1.0886e+06	107832	5.10276e+06	530693	59075.4	1.07308e+06	129354	2.32963e+06	3.8849e+06
9842	2440.25	3.22	1.50822e+06	2.03812e+06	1.45101e+06	2.61869e+06	87164.4	82139.6	2.14844e+06	351155	127917	1.46775e+06	3.49844e+06	109726	1.88013e+06	2.83014e+06	469282	2.17721e+06	4.64189e+06	2.02729e+06	132249	172780	1.16714e+06	462141	5.44967e+06	1.80218e+06	358535	2.17505e+06	1.88042e+06	2.41831e+06	644780	673541	254479	1.52072e+06	151743	1.91394e+06	322149	4.16966e+06	5.2823e+06	7.59518e+06	811109	103092	3.6158e+06	455982	56478.6	721550	123667	1.77822e+06	2.73381e+06
10068	1891.94	3.245	200384	2.80104e+06	5.55445e+06	1.98086e+06	2.72503e+06	164240	9.27823e+06	1.53432e+06	4.83239e+06	6.40529e+06	314765	378063	9.7971e+06	3.72622e+06	2.17096e+06	304171	9.5413e+06	4.81611e+06	227579	3.76916e+06	6.69751e+06	5.48375e+06	539963	3.2946e+06	772435	532307	7.84529e+06	1.20955e+07	1.85121e+06	4.72011e+06	282771	1.66825e+06	124963	4.03218e+06	206575	1.92359e+07	2.98205e+07	1.30504e+07	1.29358e+07	180353	1.36691e+07	3.35769e+06	7.70136e+06	4.16199e+06	560394	6.25685e+06	2.81424e+07
10453	1852.89	3.309	57122.3	203350	857733	320445	86657.5	80787.1	649370	91504.6	110328	1.9798e+06	1.39063e+06	265847	811720	1.25976e+06	416081	367345	2.31416e+06	87275.4	110458	192736	2.97216e+06	214164	137980	310534	2.44478e+06	1.33506e+06	463365	510487	1.85257e+06	1.49764e+06	67986.2	5.48579e+06	288019	1.76325e+06	57015.9	276002	142263	100925	297100	99328.8	434274	314541	58042.7	2.30608e+06	95535.1	382838	4.00175e+06
10457	559.32	3.31	2.46908e+06	199264	720502	440672	495508	79164.1	81459.7	89666.3	34487.4	62552.1	1.04803e+07	88766.9	97132.8	68718.5	528636	4.46077e+07	1.94905e+06	201920	267321	127965	103715	102337	104256	2.10824e+06	80064.3	6.94544e+06	132776	93008.2	97666.4	103451	34047.8	122346	99072	113280	1.58065e+06	288599	337558	693105	77849.1	97333.4	99722.2	969463	568906	73189	93615.9	100379	4.26457e+07
10466	564.275	3.312	825767	190862	201655	89624.1	236975	75826	78024.8	85885.4	32900.2	59914.5	5.24433e+06	93634.1	93037.1	47821.9	305148	2.38334e+07	922267	194036	103675	202891	99341.2	98021.5	99859.6	1.09529e+06	76688.2	4.82182e+06	127177	89086.3	93548.1	99088.5	32612.1	117187	94894.5	108503	576909	259052	89834.7	224368	74566.4	93229.1	95517.2	174179	234136	70102.9	89668.4	96146.1	2.67769e+07
10849	1745.86	3.361	452427	32092.8	302003	82648.5	847585	144980	250225	360919	80611.4	856072	851518	816753	299419	411293	825113	1.50892e+06	1.10021e+06	504486	880301	800211	501243	453613	403362	1.8215e+06	945677	723819	1.49204e+06	367352	453771	536200	16024.4	5.22135e+07	472691	593840	16749.3	121957	293470	272176	349020	320056	389446	386449	14855.2	671677	210930	325879	419313
10928	538.26	3.377	703372	5.7219e+06	396824	143810	974321	101007	406409	491805	180327	2.26492e+06	1.23706e+06	1.27065e+06	344468	623966	1.22228e+06	1.00296e+07	1.69813e+06	645863	1.21582e+06	1.38148e+06	755176	564454	809262	4.92087e+06	1.52922e+06	1.14877e+06	2.32659e+06	421619	682484	491820	22840.3	8.5017e+07	637456	703630	623539	4.99583e+06	565842	231329	359877	616367	594909	524362	21511.6	978467	316622	500903	463060
11026	603.346	3.393	2.58671e+06	188805	1.02043e+06	666663	799841	71937.3	80284.1	81134.9	38081.6	86660.9	1.12331e+07	86206.3	111070	64612.3	624677	4.93233e+07	2.27247e+06	197841	112809	307551	102792	114570	119973	2.20506e+06	73925.4	1.36544e+07	128779	101943	99282.8	90725.3	30110.5	101492	89875.4	106062	1.83232e+06	309062	400550	663450	86113.4	93539	103497	1.33519e+06	723746	144751	88905.7	91939.8	6.28356e+07
11217	533.226	3.409	220228	1.70644e+06	156047	126870	171997	124300	152020	153631	72108.3	164094	983835	163233	210313	129201	168728	3.49009e+06	276048	180933	186867	166298	194640	216941	227172	4.17867e+08	139979	469436	243846	193031	187994	178143	57014.8	206132	170181	200831	112546	1.49983e+06	223441	209281	163057	177118	195974	259148	72730.6	159587	168345	174090	212270
11276	1156.69	3.414	773036	5.02936e+06	793463	448210	86746.2	557527	731319	1.36673e+06	46540	167065	1.08742e+06	984101	707946	392360	677790	1.40036e+06	1.33377e+06	445356	593832	695250	1.07756e+06	109414	825074	718724	928998	816789	1.1701e+06	97354.9	681695	89846.2	28755.3	115081	874396	959196	597950	1.81076e+06	903491	681652	82237.8	87253.8	1.00885e+06	995279	36681.5	622201	474054	892693	714812
11300	1054.54	3.417	6.15661e+06	4.68555e+06	150733	151012	2.91084e+07	4.84149e+06	854355	1.96623e+06	6.44874e+06	495011	3.20706e+06	5.49755e+06	3.08552e+06	847386	945989	9.56691e+06	178146	9.56304e+06	5.96631e+07	5.69966e+06	1.16673e+06	1.96614e+07	1.35829e+06	5.63843e+06	125744	3.16613e+06	114286	6.32904e+06	806953	244636	2.24598e+06	283069	151159	276097	2.06792e+06	1.56262e+06	1.46747e+06	905746	1.14785e+06	550536	881664	484679	2.70301e+06	934559	1.37525e+07	215821	278466
11362	527.774	3.426	2.91982e+06	2.37022e+06	82558.7	110317	1.24558e+07	2.24938e+06	499310	801720	2.71938e+06	161990	1.59345e+06	2.48251e+06	1.37976e+06	289946	408020	3.76617e+06	178146	4.03221e+06	2.59687e+07	2.3224e+06	637658	7.58029e+06	1.01759e+06	2.46849e+06	122302	1.34246e+06	99426.7	2.733e+06	453732	244636	994004	289272	146450	300927	755442	605435	538504	258225	541350	215017	335937	243790	1.31717e+06	449455	6.77223e+06	188587	252205
11614	1103.51	3.466	1.16063e+07	9.96581e+06	142034	258460	3.89445e+06	8.24055e+06	2.48817e+06	1.10626e+07	2.27858e+06	68976.3	2.23472e+06	3.61064e+06	5.51027e+06	62964.7	169265	7.61673e+06	99938.8	1.13035e+07	1.12404e+07	6.26172e+06	80003.3	1.96771e+06	1.15245e+06	1.91941e+06	101184	608797	176258	1.05652e+06	65445.8	104534	7.91281e+06	160520	55532.7	99550.2	4.91603e+06	6.56738e+06	1.61919e+06	2.40973e+06	1.03268e+06	469917	2.23013e+06	755428	1.32648e+06	394501	3.60576e+06	550786	74025.7
11615	551.757	3.466	1.19914e+07	1.01218e+07	142034	258460	4.04896e+06	8.13861e+06	2.71692e+06	1.02948e+07	2.58937e+06	69584.8	2.25193e+06	3.7835e+06	5.16819e+06	63520.1	338781	6.73415e+06	100820	1.09767e+07	1.14307e+07	5.93517e+06	80709	2.01106e+06	995512	1.93204e+06	101184	576148	161840	1.02781e+06	66023.1	104534	7.10383e+06	109177	56022.6	100428	4.89988e+06	5.74456e+06	1.64303e+06	2.53561e+06	996352	410881	2.06867e+06	943104	1.37789e+06	394501	3.40011e+06	550786	74678.6
11626	647.372	3.468	2.27968e+06	149230	894064	514104	575713	62043.8	70683.3	69710.2	86916.7	72252.7	1.10535e+07	127892	71086.5	65955.5	707617	4.03983e+07	1.79306e+06	122779	244036	382488	83803.4	68541.7	96693.1	2.63432e+06	69695.1	7.72871e+06	95606.6	69100.8	68554.4	65698.4	29275.8	113363	58170.5	87911	1.41071e+06	221382	370606	704395	182680	97685.6	74078.7	1.43174e+06	689590	73928.2	66485.6	69186.1	4.80336e+07
11648	648.376	3.471	503393	152592	212381	117804	221631	63441.6	72275.7	71280.7	26114.8	73880.5	2.89613e+06	130774	74499.2	67441.4	164656	9.71678e+06	311529	64127.7	149689	157376	91567.1	70085.8	98871.5	253032	71265.2	1.86186e+06	99305.8	70657.6	77269.5	72310.3	29935.3	120887	198292	91459.5	236144	226369	104570	153235	80013.3	99886.3	88762.3	255737	187773	75593.7	67983.5	70744.7	1.40431e+07
11669	630.345	3.473	3.15701e+07	1.99587e+08	3.28289e+07	1.82149e+07	4.00443e+07	2.30451e+07	2.16458e+07	3.8088e+07	675167	2.74314e+07	8.17449e+07	3.77377e+07	3.99814e+07	2.55992e+07	9.18145e+07	1.78642e+08	1.53887e+08	5.15504e+07	8.11365e+07	3.82858e+07	5.04657e+07	6.16714e+07	5.1851e+07	9.59015e+07	4.67566e+07	1.15369e+08	1.60706e+08	2.78963e+07	3.79763e+07	3.6509e+07	448679	1.14916e+08	5.60663e+07	5.78084e+07	2.52041e+07	3.1101e+08	2.60465e+07	6.0766e+07	3.12659e+07	7.35038e+07	4.37538e+07	3.86153e+07	1.88716e+06	2.99967e+07	5.12713e+07	2.9105e+07	1.52206e+08
11717	612.333	3.478	2.99109e+07	2.08544e+08	3.33464e+07	1.85333e+07	4.08016e+07	2.41302e+07	2.24614e+07	3.99066e+07	415741	2.83708e+07	6.81312e+07	4.03087e+07	4.18917e+07	2.65315e+07	9.51982e+07	1.15311e+08	1.61653e+08	5.45898e+07	8.64925e+07	4.01438e+07	5.34889e+07	6.54699e+07	5.46717e+07	9.84193e+07	4.97215e+07	1.09869e+08	1.71111e+08	2.96617e+07	4.03486e+07	3.89636e+07	194981	1.2225e+08	6.04139e+07	6.15156e+07	2.44614e+07	3.26765e+08	2.61246e+07	6.33482e+07	3.22735e+07	7.73523e+07	4.62831e+07	3.84227e+07	731743	3.11714e+07	5.42875e+07	3.10042e+07	6.48924e+07
11751	2644.36	3.481	149663	314749	253413	314103	94050	60129.1	143746	67281.9	21890.7	4.18046e+06	67282.2	68230.7	174996	1.00203e+06	88341.5	269127	573177	163300	78578.1	72758	711381	66854.8	2.22544e+06	1.02169e+06	65356.8	336437	1.05403e+06	514070	76486	68253.8	28256	114106	66632.1	92235.4	51846.4	213670	8.46995e+06	337627	75524.7	94282.8	762392	74758	42386	71353	64948.3	145543	452454
11774	306.166	3.484	2.98608e+07	2.09127e+08	3.3463e+07	1.85929e+07	4.08086e+07	2.40746e+07	2.24506e+07	3.99379e+07	426807	2.82331e+07	6.81273e+07	3.99919e+07	4.18774e+07	2.65268e+07	9.51599e+07	1.15012e+08	1.61659e+08	5.45826e+07	8.6093e+07	4.0223e+07	5.34335e+07	6.52301e+07	5.42159e+07	9.71472e+07	4.94528e+07	1.09622e+08	1.69719e+08	2.9394e+07	4.00089e+07	3.89446e+07	196006	1.22284e+08	6.03628e+07	6.13301e+07	2.45993e+07	3.25329e+08	2.61131e+07	6.33663e+07	3.22024e+07	7.7311e+07	4.59772e+07	3.82491e+07	773939	3.12881e+07	5.399e+07	3.09868e+07	6.44464e+07
11792	2643.35	3.487	179369	295156	268523	185684	79379.6	56386.1	309701	60540.4	20528	6.85676e+06	111686	160207	319288	2.03774e+06	206672	263815	724339	220943	73686.7	68228.9	1.34021e+06	66552.5	3.52419e+06	1.51701e+06	61288.3	382946	1.43771e+06	686663	71724.7	71075.3	26497.1	107003	145419	86493.8	48619	200369	1.46369e+07	415359	333342	88413.7	881125	70104.3	39747.4	207406	60905.2	136483	547739
12077	621.357	3.534	1.61736e+06	1.91798e+07	1.49594e+06	452801	1.51098e+06	429073	712868	1.22607e+06	299327	1.23134e+06	1.97845e+06	2.16422e+06	659225	982200	1.26424e+06	2.38995e+06	2.15665e+06	603838	1.03839e+06	1.33354e+06	905471	797513	733821	2.52079e+06	1.72925e+06	1.29946e+06	2.05187e+06	402310	596926	684845	40716.2	1.36101e+08	711877	958845	1.46089e+06	1.23838e+07	1.71342e+06	865473	857617	1.09018e+06	861821	913352	45463.4	1.738e+06	388706	736701	725261
12122	345.699	3.539	1.96272e+06	258528	695550	530166	556012	106295	126955	111371	89793.6	109982	9.06165e+06	111942	118408	117077	424145	3.51187e+07	1.54637e+06	196174	235643	504238	142862	137453	141840	1.82768e+06	95303.7	4.48597e+06	195269	117960	117005	135219	44508.9	190921	117145	133425	1.60686e+06	349775	305223	745122	113612	143897	143913	1.00031e+06	653343	152005	126237	122002	5.46042e+07
12140	691.399	3.541	2.31033e+06	384531	841200	602456	629597	173591	201524	181103	179567	163585	1.12206e+07	166501	176118	161562	547162	4.1188e+07	2.0273e+06	258024	312393	550740	237270	204446	210970	2.28203e+06	141753	6.09064e+06	290440	175451	193502	219197	83989	283973	192597	211915	1.83475e+06	520250	487589	824346	168985	214031	214054	1.25987e+06	893425	226090	195942	200875	6.58053e+07
12142	713.381	3.541	234882	128435	136317	60080.1	59390.7	57979.9	67309.6	60489.2	34327.1	54638	1.61288e+06	55611.8	58823.9	37828.8	121983	5.88405e+06	327165	59509.8	70569.8	62985.8	79249.2	68285.8	70464.8	461516	47346.1	1.36511e+06	97007.9	70747.1	64630.5	73212.7	22111.7	94848.2	64328.2	70780.4	164963	173765	74434.4	72001	56441.5	71487.1	71495	184124	145274	75514.8	65445.3	67093	1.03352e+07
12182	581.285	3.545	438838	4.29667e+06	302003	82648.5	857142	144980	250225	360919	80611.4	899856	836912	728282	299419	411293	825113	1.50892e+06	1.05146e+06	504486	880301	800211	501243	453613	403362	1.8215e+06	945677	723819	1.49204e+06	367352	453771	536200	22761.3	5.77747e+07	472691	593840	385230	3.4145e+06	293470	272176	349020	320056	389446	386449	47179.6	671677	217871	325879	410483
12676	757.407	3.604	416674	134290	135331	117925	261466	48490.5	72041.2	61159.2	28805.6	61026.7	2.76284e+06	66237.2	85403.7	48966.9	262564	1.19807e+07	704138	121009	74075.5	272219	72323.4	75133	79807.3	637883	62566.7	1.61287e+06	107647	66455.2	71566.7	83254.3	32416.4	91013.6	65966.9	78865.5	420279	179479	82101	135690	60751.1	73686.1	89025.6	256076	236464	71529.5	72149.5	71779.4	2.09402e+07
12684	752.451	3.605	1.00953e+06	139973	532565	342832	420292	94974	201049	190660	30024.7	63609.5	4.2412e+06	69040.5	89018.2	98733.7	110704	1.6388e+07	848209	79293.8	102019	227494	235627	158058	83184.9	955228	119984	2.29236e+06	150927	69267.7	172544	99857.1	33788.3	94865.5	68758.8	142594	1.09965e+06	187075	236320	364536	63322.3	76804.7	157960	633290	388905	74953.4	75203	74817.3	2.37056e+07
13074	779.451	3.663	3.17446e+06	514264	1.51998e+06	930058	1.21004e+06	476515	269668	248425	105328	240606	1.41756e+07	270534	282120	189592	922757	6.25325e+07	2.81582e+06	423115	615753	897491	350694	318458	411731	3.37018e+06	238087	1.14169e+07	405720	271469	686838	323915	94534.6	352049	296170	295026	2.91987e+06	717846	520366	840620	246151	442305	544409	2.03087e+06	1.13835e+06	256339	344762	270699	1.07137e+08
13075	796.478	3.663	1.44102e+06	115649	707791	435762	586156	53281.3	64978.5	59860.1	25957.2	57975.9	5.36974e+06	65187.4	67979.1	45683.7	378636	2.42938e+07	801255	159867	145527	368198	75606.5	76735	77647.1	1.15995e+06	58673.6	4.26752e+06	98836.3	67531.9	63165.2	78050	22778.9	84829.1	74446.3	71088.9	1.34352e+06	150037	245964	308217	59312	73136.1	82961.9	991494	528503	61766.9	83073.2	65227.2	4.09088e+07
13076	801.433	3.663	430338	126005	206745	125058	198462	58052.5	70797.1	65220.3	28281.5	63167.4	2.50869e+06	71024.7	74066.3	49774.5	179024	1.1894e+07	772646	74707.8	156251	120551	95009.9	83606.4	84600.1	722705	63927.6	2.45164e+06	107687	73579.1	68821.4	87967.8	24818.6	92425.2	81112.7	84425.4	269990	163472	80861	149597	64623.2	79685.2	90390.8	361493	223236	67297.8	90512	71068	1.94231e+07
13087	762.424	3.664	5.7126e+06	3.34623e+07	6.67441e+06	3.82955e+06	6.62819e+06	4.17313e+06	5.19738e+06	5.74105e+06	208280	5.35069e+06	2.2215e+07	6.69259e+06	8.57125e+06	5.61469e+06	1.54494e+07	5.76337e+07	2.69634e+07	9.56083e+06	1.4089e+07	7.2036e+06	1.08551e+07	1.25207e+07	1.06043e+07	1.97212e+07	8.26659e+06	2.27475e+07	2.54343e+07	6.42948e+06	8.74793e+06	8.00482e+06	160830	1.59439e+07	1.0587e+07	1.0054e+07	5.20061e+06	6.8866e+07	6.23915e+06	1.10913e+07	6.96135e+06	1.13595e+07	9.27743e+06	6.92248e+06	770453	5.65748e+06	9.72603e+06	6.89205e+06	8.54979e+07
13407	539.323	3.705	2.51344e+06	171455	1.74187e+06	259166	209266	112012	122075	111822	51251.5	98785.2	9.40735e+06	123865	124150	68077.4	769371	3.4218e+07	1.01482e+06	122927	114524	121507	153178	131556	137736	2.09538e+06	102948	2.47762e+06	160329	133425	126506	142531	42430.8	138592	121776	139485	2.47855e+06	245130	614051	949239	111739	129952	171111	1.57653e+06	1.00569e+06	113139	134580	149085	3.10347e+07
13707	1127.63	3.75	541507	174201	278481	100652	109724	99582.1	111330	96617.7	47144.2	94172.4	4.06286e+06	111343	106456	59949.9	541882	1.79519e+07	857127	116829	122008	105333	131745	123544	123414	1.00685e+06	94488.8	2.68007e+06	145091	126229	126183	134401	50019.6	120989	116679	135580	582162	247025	127934	249470	105686	119811	122525	671539	469171	93438.3	114775	107949	2.24871e+07
13710	1105.65	3.75	579757	188065	838858	346051	320522	163185	120190	998573	50896.3	101667	5.38051e+06	120204	174822	64721.3	1.17816e+06	1.53846e+07	927907	294902	797501	113716	368322	1.18463e+06	301404	651937	1.01959e+06	3.10063e+06	630661	300749	275817	227727	54000.6	189158	490051	281013	672097	266686	290110	594503	114097	130831	176273	728084	325162	225590	123909	159555	1.69185e+07
13809	2083.08	3.764	128410	285530	1.44051e+06	672887	95997.2	185539	565319	135261	199095	4.60184e+06	420917	162784	232235	472544	373734	85967.4	1.79728e+06	200567	58389.5	69466	308060	77544.4	1.40123e+06	125384	585661	70691.4	422228	272327	79200.6	382179	25436.4	417677	73235.3	75966.3	314463	896334	2.21558e+06	1.19092e+06	1.26723e+06	686513	531970	193230	446019	666706	63241.5	997569	1.59223e+06
13876	433.752	3.774	315048	81860.6	164673	80877.9	190957	523264	278006	258477	25437	50273.9	2.18065e+06	58322.5	110490	36099.4	130102	9.61265e+06	384236	61774.9	60912.5	152120	247938	82715.4	80648.1	428298	57061.1	1.61729e+06	77255.9	60429.2	60825.4	69084.2	24684.8	63706.1	61516	406602	255867	121583	109242	171638	131296	118532	120402	269372	118321	51966.1	145137	60928.5	1.45313e+07
14004	1132.64	3.788	751656	132661	233198	93885.5	102499	96436.4	110918	97053.2	44290.3	87470.6	3.97592e+06	107404	97630.5	55549	373854	2.06811e+07	748014	100733	109456	102284	128708	116277	101926	744916	96772.8	2.15598e+06	118880	111117	115086	117607	37984.3	103171	109538	114603	465863	204655	229025	125918	92656.8	99633.9	109177	584563	289229	99264.3	104335	111128	1.80423e+07
14008	583.349	3.789	1.49802e+06	149277	1.69724e+06	438425	115337	108515	124811	109209	49837.8	98426.6	9.14999e+06	120856	109859	62506.7	459838	2.589e+07	973274	113350	123166	115095	144829	130841	114692	1.1911e+06	245014	5.40571e+06	133770	125034	129501	140588	45038.5	116093	123258	128957	2.50352e+06	230288	741097	929522	104262	112113	122852	1.15054e+06	913439	111697	117403	125047	3.19399e+07
14015	1166.7	3.79	2.26254e+06	131739	2.82713e+06	384239	154131	95765.9	110147	96378.4	43982.4	86862.4	1.25036e+07	106657	96951.6	55162.7	904587	3.47683e+07	1.38741e+06	100032	108695	101572	127813	115469	101217	1.88322e+06	96099.9	5.29212e+06	118053	110344	114286	116789	45038.5	102454	108776	113806	2.32242e+06	203232	1.09488e+06	1.49449e+06	92012.5	98941.1	108418	1.95401e+06	1.47663e+06	98574.1	103609	110355	4.78092e+07
14238	464.278	3.819	475885	68891.6	182736	98927.6	230796	57211.4	59492	61541	82638.7	50780.2	1.84912e+06	63129.4	60937.1	73385.4	128741	8.88034e+06	201969	62570.8	61177.1	76647.5	71016	64903.3	62862.1	495853	53858.4	1.57605e+06	111892	173666	69593.9	79223.1	22316.3	62609.6	62073	68537.7	514385	100534	73499.2	63904.2	55866.8	63177.4	69163.9	258154	259939	55466.4	65953.2	66638.8	1.35289e+07
14501	627.375	3.86	2.26539e+06	93289.3	2.34924e+06	372333	501344	95860.6	94192.6	90080.7	38361.3	84389.3	1.18103e+07	106052	91290.7	51387.1	1.15093e+06	3.13153e+07	1.60077e+06	90256.9	94274.3	95103.5	104522	100085	96901.4	2.45004e+06	81244.8	4.12454e+06	99663.2	104079	103626	118518	36055.2	162695	100026	102849	2.68313e+06	142501	1.0974e+06	1.7601e+06	84113.3	96899	105611	2.13166e+06	1.43808e+06	85895.9	101851	95300.7	4.19583e+07
14616	774.408	3.883	1.58038e+06	961883	218801	501115	442829	157479	487978	188212	70140	1.60999e+06	2.39893e+06	1.47394e+06	733955	1.66454e+06	72914.9	1.43191e+06	2.26833e+06	2.58662e+06	1.05599e+06	1.38205e+06	697083	1.15122e+06	5.85154e+06	900673	165245	611822	1.18949e+06	3.73364e+06	1.84343e+06	461469	153726	1.32035e+06	601083	678270	744461	960776	5.39089e+06	3.2097e+06	620354	79368.2	2.08988e+06	164385	35438.9	2.4271e+06	1.441e+06	4.55386e+06	9.13569e+06
14770	487.336	3.907	87739.6	723690	1.28852e+06	123140	214154	198100	285357	248543	1.2163e+07	1.54093e+06	378210	246489	451229	718988	1.20598e+06	261631	157057	118419	682908	432847	125505	133927	122793	1.15292e+06	867208	319199	482541	130558	490429	323925	1.13775e+07	274001	284320	348795	158129	490432	187492	157863	311015	406438	133502	144893	1.41493e+07	407368	209991	191886	672783
14997	859.905	3.946	101626	115809	245743	101228	37256.8	33521.6	364817	33198.8	65432	1.57518e+06	169008	37396.9	34160.9	211243	31895.1	44721.6	211715	110636	32747.2	34512	36400.4	37530.6	762684	24138.5	57599.1	31303.8	32947.6	312569	38035.6	38637.2	32447.4	67920.7	110524	39064.2	36998.7	168008	4.59403e+06	927806	239898	31353.7	812651	32495	28387.3	32053.3	36048.3	171988	735732
15012	694.862	3.949	179951	314972	1.50535e+06	615402	140159	106617	518621	152104	126764	5.02397e+06	453898	140727	321778	596426	414067	376552	1.9192e+06	178027	41186.7	84863.2	386291	89221.1	1.35774e+06	173910	541614	134249	671039	298017	165500	376651	40809.6	478632	232649	49131.5	263423	934865	2.78336e+06	1.44637e+06	1.29155e+06	884408	612382	331526	433236	629593	75963.8	988485	1.6814e+06
15207	715.427	3.989	1.0933e+06	1.63107e+06	3.11231e+06	1.07559e+06	1.09966e+06	444558	262184	277576	81274.5	197672	4.76603e+06	668181	181304	277039	535822	1.58787e+07	756761	163696	64242.8	69000.5	112046	231656	1.4667e+06	1.05521e+06	59162.8	2.87885e+06	259027	151489	122620	178341	54374.1	232171	123697	70418	2.18351e+06	994067	4.27569e+06	917534	978305	533102	1.5545e+06	1.07289e+06	941694	541531	174782	1.42149e+06	1.79612e+07
15261	459.286	4.004	3.13756e+07	1.44288e+06	252858	155798	201733	210308	163820	210924	36483.9	191115	461613	240166	232769	2.8264e+07	378871	345420	551855	261968	261517	211320	253471	311982	253287	3.94027e+07	251675	40048.4	624238	223798	185243	238490	32561.7	230816	203436	283313	232118	69351.5	181225	326536	50015.7	358984	328062	248679	29754.4	223332	319172	203735	57870.3
15265	1186.59	4.004	78114.8	347055	2.13788e+06	2.5861e+06	152933	75686.8	1.43766e+06	75809.5	64347.3	94067.8	59782.3	464832	637352	862367	440901	83004.6	2.18167e+06	269104	48228.7	871580	1.2399e+06	56485.4	104799	1.25e+06	585083	94115.7	1.33599e+06	787632	180124	1.60481e+06	99934.6	315452	198798	1.48896e+06	552874	168031	100524	183752	1.0843e+06	54836.2	941101	43811.3	285363	93832.5	123591	461651	1.24648e+06
15546	503.312	4.07	2.03451e+07	50862.2	142082	39627	34503.2	128870	54221.2	110009	25735.4	31290	165519	154354	164126	2.0564e+07	51037.9	194699	248643	38011.7	101441	108372	178863	143862	122476	3.27578e+07	113717	177039	268913	62845.9	160510	47578.8	27022.6	122233	43856.9	139639	118914	56606.7	117250	193220	71268.6	172743	160309	85616.1	28058	63768.7	138369	121767	129603
15739	374.049	4.123	41922.9	60699	37779.7	37068.7	36776	37927.2	43169.4	42353.4	31534.5	41364.2	1.64024e+08	4.71795e+07	39076.5	39113.7	33576.4	152953	34734.5	40256	35335.5	43043.8	34819.1	38156.6	52775.1	79732.7	35251.9	41420.4	34640.9	46990.5	38937.4	40536.1	33382.1	1.09262e+08	43217.5	49182.2	42500.1	50451.7	55365.5	38433	49032.9	40967.7	47936	31681.1	27196.7	92113.1	8.53217e+07	47504	45107.8
15748	550.081	4.127	37498.8	39781.9	33792.8	33156.9	32895.1	33503.8	40205.9	37883.9	27730.7	36999	7.44153e+06	1.56713e+06	34952.7	34986.1	28135.7	38452.7	31069	36007.8	31606.6	38501.4	35357.7	34130	47205.8	71318.6	31531.8	37049.3	27893.1	42031.6	34094.9	40721.4	25573.4	4.09679e+06	41659.3	45093.7	38015.1	45127.5	49522.8	34377.2	43858.5	36644.4	42877.3	28337.8	24182.4	77727.4	4.0554e+06	42490.9	40347.6
15755	547.339	4.131	8.94344e+06	65868	33508.3	34689.1	32618.1	34138.2	39867.4	37564.9	27513.5	97077.4	137373	111933	96362.4	6.30248e+06	105429	150434	128944	38857.2	31340.5	109576	35060	34881.3	46808.4	9.8339e+06	72400.7	182404	265160	43357.8	109925	95341.2	24922.1	45191.3	41308.6	129468	76208.8	44747.6	49105.9	34087.7	43489.2	141885	42516.3	28501.3	23978.8	63599.3	64939.1	127247	95076.1
15759	517.231	4.133	67401.5	79261.3	60740.3	62880.8	59126.7	61882.2	72267.4	68093.7	49873.6	66503.2	82624.7	64125.6	65213.1	62885.1	49116.4	68026.6	55844.4	64721.7	56810.8	69331.5	63553.1	63229.2	84849.2	5.23131e+08	57730.2	66593.6	55168.7	78594.4	64730.3	73194.1	45176.1	81322	74879.8	83850.7	62366.7	81113.7	89014	61790.6	78832.7	65865.9	77069.1	51664.1	42824.1	104256	62215.2	76374.6	74447.3
15852	376.152	4.17	3.49936e+06	1.12077e+06	187613	130416	232950	266376	156305	4.78869e+06	900126	138458	1.89674e+06	3.35543e+06	671233	749896	666508	1.62155e+07	1.97865e+06	527099	1.2037e+06	144043	254859	4.85747e+06	2.29493e+06	326473	803556	138888	114421	5.32525e+06	4.77248e+06	1.75715e+06	185073	640265	5.03435e+06	179326	4.07639e+06	830963	1.01612e+06	126783	185440	217540	327174	5.65733e+06	1.67292e+06	176486	3.24992e+06	5.66673e+06	3.20232e+06
15910	394.163	4.191	5.17689e+06	1.48373e+06	215201	154589	298691	320074	186319	6.33549e+06	1.15474e+06	190044	2.61818e+06	4.75389e+06	1.19597e+06	912227	861809	2.42601e+07	2.52762e+06	659930	1.69469e+06	223977	347765	6.68993e+06	2.7911e+06	437412	1.11259e+06	323461	145594	8.38343e+06	7.07266e+06	2.58022e+06	206264	875054	6.03956e+06	272923	6.07838e+06	1.22187e+06	1.39506e+06	165689	253483	262239	320467	8.10506e+06	2.37128e+06	174128	4.76125e+06	7.24059e+06	4.67843e+06
15985	517.231	4.219	90271.6	124161	84786	83991.8	119648	95873.8	99661.5	115017	60043	98489.8	90168.7	101787	113855	92515.7	63471	107612	99671.9	109669	78522.1	118392	105645	112003	151230	9.76231e+08	110529	93354.3	79570.4	134669	104049	158578	66688.7	132968	141791	147682	83340.2	137171	134391	85719.4	131140	83783.7	101856	90543.9	55293.9	93586.2	104158	132152	136029
15988	1355.82	4.22	2.74157e+07	3.8506e+06	1.73932e+06	1.32399e+06	3.09301e+06	1.82036e+06	1.92285e+06	2.59998e+06	49161.5	1.41878e+06	1.95275e+06	3.06995e+06	1.98409e+06	2.1477e+07	2.02609e+06	2.89559e+06	5.36439e+06	1.23365e+06	1.47098e+06	2.6407e+06	2.38101e+06	2.6534e+06	2.62829e+06	3.4315e+07	2.86246e+06	2.2784e+06	4.54439e+06	2.44086e+06	1.14412e+06	3.3078e+06	53418.8	2.2013e+06	3.77996e+06	2.80557e+06	2.75939e+06	4.48456e+06	2.21701e+06	2.31336e+06	2.22234e+06	2.96399e+06	1.91002e+06	1.6398e+06	44291.4	2.57518e+06	2.46312e+06	2.22721e+06	2.4143e+06
16039	640.346	4.234	9.75941e+06	55034.2	37028.3	37229.3	50276.4	42496	41091	50981	27755.7	43655.5	39967.2	45117.1	41403.5	9.59698e+06	168238	47699	43885.1	51135.3	34804.8	52476.9	86515.8	48247	59500.1	2.08618e+07	44835.9	41379.2	35269.5	58779.1	46119.7	70289.7	29559.7	58937.9	53382.4	62383.5	35246.8	60792.4	57685.1	37179.4	54240.6	36047.3	43130.6	40133.5	25241.7	41482	46167.8	53546.7	56516.3
16052	635.391	4.236	3.56346e+07	204687	39785.2	40001.1	54019.7	45660	44150.3	54776.8	29822.2	176520	42942.9	48476.2	44486.2	2.99334e+07	30228.1	51250.4	47152.6	54942.5	36532.7	56384	87748.1	51839.1	63930.2	4.32298e+07	48174.1	44460	47925.5	63155.4	48180.8	179658	31760.5	63326	108874	67028.2	37871.1	133448	61980	39947.5	58279	135388	46341.9	43121.5	27392.9	44570.5	50862.9	60046.6	60724.2
16084	290.024	4.241	128029	2.32306e+07	135674	471341	160870	135975	141347	163125	113573	139685	127883	156063	161477	131212	97573.1	3.3224e+07	140420	3.24582e+07	120305	167911	149833	158851	190383	885521	143462	763576	112852	190996	7.54868e+06	7.6845e+07	95921.3	8.04525e+06	170808	1.14249e+07	122592	220197	184576	118963	173554	120332	145639	2.05486e+06	1.75423e+06	132730	147724	185343	180836
16310	796.514	4.293	3.09496e+06	7.15564e+07	50534.2	53863.3	4.34121e+06	53823.7	77576.5	64702.8	382733	54633.5	54824	97378.9	75598.3	1.3405e+06	94460.4	138050	109029	61130.9	48146.5	64558.1	69922	172148	78977.5	2.98575e+06	107616	48086.6	680946	746521	333120	81777.1	35057.7	90308.4	80726.9	85526.3	52300.1	1.18947e+08	73499.2	46783.6	71386.1	91569.9	62407.3	50547.6	63413.6	54170.2	93297	89346.9	76581.4
16509	609.349	4.344	917356	6.59241e+06	1.3329e+06	1.4368e+06	4.27496e+06	2.00894e+06	1.05457e+06	1.39622e+06	41962.7	1.51174e+06	2.03843e+06	3.89516e+06	1.7448e+06	1.48342e+06	2.21854e+06	3.0674e+06	7.78912e+06	76005.1	2.64e+06	3.52616e+06	1.72936e+06	2.08706e+06	2.24737e+06	2.60726e+06	2.90798e+06	3.50013e+06	6.08687e+06	3.22922e+06	3.02227e+06	2.88818e+06	37640.9	1.43791e+06	2.83079e+06	2.54131e+06	1.73967e+06	8.05812e+06	1.58674e+06	1.17135e+06	1.29042e+06	1.5636e+06	2.19817e+06	1.17355e+06	39467.7	2.06243e+06	2.90529e+06	1.44602e+06	4.10786e+06
16567	539.994	4.359	29551	251516	998078	744350	1.45724e+06	739430	848254	1.19508e+06	21738.6	750885	1.33923e+06	1.80796e+06	1.41774e+06	35944.7	1.98795e+06	2.03347e+06	2.65944e+06	885734	858691	1.33139e+06	1.82894e+06	1.07156e+06	954593	69260	1.80627e+06	1.7203e+06	2.88253e+06	973201	1.20204e+06	1.44332e+06	21261.2	1.47474e+06	1.80047e+06	1.78465e+06	1.66602e+06	168780	1.38031e+06	1.45083e+06	1.15591e+06	1.6734e+06	1.05018e+06	1.0817e+06	18132	1.38829e+06	851199	1.53747e+06	1.08876e+06
16590	1619.98	4.365	45496.3	266833	1.01218e+06	787343	1.52324e+06	776313	877453	1.20131e+06	33506.4	748074	1.42726e+06	1.80796e+06	1.29453e+06	55340	2.11048e+06	2.05775e+06	2.5818e+06	910088	896697	1.41064e+06	1.93468e+06	1.08411e+06	923566	69260	1.90316e+06	1.53011e+06	2.17819e+06	1.00768e+06	1.24886e+06	1.52619e+06	33963.5	1.49558e+06	2.03472e+06	1.8485e+06	1.80937e+06	189183	1.37545e+06	1.52764e+06	1.3708e+06	1.90169e+06	1.09585e+06	1.16393e+06	28990.4	1.47713e+06	889049	1.58981e+06	1.10015e+06
16707	608.338	4.392	2.40634e+07	2.04699e+07	1.37574e+07	3.6966e+07	5.84421e+07	3.56854e+07	5.15943e+07	4.52424e+07	857717	5.53595e+07	2.66329e+07	6.02623e+07	8.57685e+07	3.93474e+07	7.64996e+06	1.47218e+07	4.72475e+07	6.02649e+07	3.7673e+07	6.16995e+07	9.42855e+07	7.72293e+07	1.05143e+08	1.46651e+07	4.86119e+07	2.50802e+07	2.69317e+07	7.47135e+07	9.20448e+07	9.9851e+07	47447.4	7.54272e+07	8.57164e+07	1.00342e+08	2.54561e+07	2.9164e+07	6.93559e+07	3.50701e+07	7.24818e+07	2.23463e+07	5.96606e+07	4.9259e+07	94877.5	4.92753e+07	5.09644e+07	1.13491e+08	9.14068e+07
16711	895.8	4.392	250511	477626	429501	374929	236782	62678.9	354550	59881.1	33757.9	1.48078e+06	548484	120251	650826	180266	79606.3	608544	569403	282423	370174	96808.2	184922	281866	324726	372940	48519.1	215608	228500	361735	629252	645956	80943.1	159049	63711.3	78495.4	414745	1.58628e+06	5.28894e+06	440735	1.42745e+06	186838	1.64485e+06	125792	401135	585939	445494	406334	2.15869e+06
16943	1796.09	4.443	51613.3	59266.9	780799	602090	1.38477e+06	572449	1.13483e+06	1.21308e+06	31111.2	483842	1.12104e+06	1.86714e+06	1.32117e+06	47571.5	1.79938e+06	1.53231e+06	2.19398e+06	908932	847463	1.23784e+06	1.51509e+06	1.1865e+06	1.17661e+06	70094.6	1.30835e+06	1.24262e+06	2.90626e+06	797077	1.14721e+06	1.43473e+06	31125	1.26912e+06	1.64687e+06	1.68148e+06	1.35544e+06	72229.5	895462	1.21597e+06	972852	1.65196e+06	1.02247e+06	1.11277e+06	32431.3	1.27856e+06	1.01311e+06	1.21575e+06	760379
17008	1840.11	4.462	58522.4	64219.6	818346	513355	1.39846e+06	569134	1.17961e+06	1.42837e+06	36560	525657	1.26086e+06	1.52255e+06	1.31864e+06	53197.2	1.50395e+06	1.44119e+06	1.60892e+06	852803	712258	1.2216e+06	1.54972e+06	909243	1.15124e+06	42971.3	1.35921e+06	897855	2.66749e+06	685496	1.00083e+06	1.52642e+06	63706.3	1.48651e+06	1.55534e+06	1.81929e+06	1.11784e+06	73992.7	1.03372e+06	1.05591e+06	751083	1.45148e+06	906037	874981	34759.1	1.26938e+06	690489	1.22048e+06	1.03599e+06
17139	1392.78	4.491	9.42072e+06	6.95276e+06	5.54216e+06	1.46775e+07	2.23755e+07	1.87411e+07	2.55886e+07	1.83863e+07	110365	1.89468e+07	1.14631e+07	2.6101e+07	3.25188e+07	1.24223e+07	3.33001e+06	7.26482e+06	1.96214e+07	2.12339e+07	1.50667e+07	2.34579e+07	3.07178e+07	2.82931e+07	3.46306e+07	4.83081e+06	1.56548e+07	9.49931e+06	9.58376e+06	2.68728e+07	2.99132e+07	3.37117e+07	36776	2.60685e+07	3.06104e+07	3.68438e+07	8.92877e+06	1.02976e+07	1.81548e+07	1.2301e+07	2.2187e+07	9.21334e+06	2.08837e+07	1.83697e+07	193843	1.56503e+07	2.00146e+07	4.35985e+07	3.20032e+07
17142	388.028	4.492	223017	247911	208018	257838	253543	230665	237117	231387	256954	240969	6.61862e+07	2.52138e+07	266323	230788	163724	313461	335974	221092	207127	240172	245603	276184	308255	156450	197172	193864	200518	285118	248219	324588	234301	4.45921e+07	246097	272344	218334	273742	378624	276796	275258	192276	260937	201550	270855	213567	7.64162e+07	516716	303898
17353	211.013	4.54	2.41194e+06	1.82761e+06	2.22424e+06	164032	149567	9.20157e+06	161980	152253	105997	1.61207e+06	2.8613e+06	167685	172263	2.40681e+07	637067	759492	116530	128215	111932	125579	141295	127291	152888	3.47706e+06	443551	121326	104438	144717	140569	152066	87752.9	2.24095e+06	148083	8.42657e+06	3.70956e+06	380445	2.55815e+06	145058	157417	122749	148217	126043	109955	2.39532e+06	125195	193283	172569
18328	383.032	4.832	62401.7	62664.7	59572.5	73624.7	65286.4	72993.4	73146.2	58002.7	73723.7	81016.2	721848	275032	78121.2	70271.3	53076.1	69868.8	64739.2	77679.4	67716.3	66895.9	67121.3	70203.3	60354.1	54680	61844.7	75817.7	67475.3	72373.5	81960.5	68001.8	65809.2	338538	57522.6	80295.9	50153.9	88524.5	99532.8	72266.4	75226.3	77189.4	71893.6	63095.2	59318.4	68739.2	616791	81309.7	77613.5
18581	206.084	4.914	54628.8	56826	50612.7	67954.5	52419.1	57254.8	4.98725e+06	50316.6	885952	66393.9	70404.7	68917.4	64763.4	58119.2	52558	55895.8	66738.1	55397.8	58514.3	1.87463e+06	53448.7	63713.2	57923	50906.4	54950.3	68126.6	57128.6	54719	63352.6	1.02945e+06	56966.4	65171.2	968576	79619.4	41917.6	85578.7	83004.8	53673	59307.7	60703.4	203477	51059.1	2.75905e+07	55834.4	49687.6	70202.6	67214.3
18646	440.159	4.936	159715	154275	160744	261055	184420	237689	2.55263e+08	888125	179591	250569	303986	354191	189639	274080	154833	200940	202264	164520	185937	176789	206097	195390	178640	148832	167439	199178	203649	284537	205867	5.42091e+07	166549	214985	5.33513e+07	232779	172710	226005	242676	234845	191066	169205	1.61526e+07	164225	228960	183640	213600	208403	256550
18910	621.357	5.02	4.64103e+06	758468	63950.1	73556.6	65664.1	761520	62313.8	200823	398071	207289	2.95043e+06	620611	189448	5.42007e+06	150175	2.88819e+06	748394	69498.8	2.62403e+06	119450	69247.6	277945	151453	6.15623e+06	55252.2	119414	59275.1	194315	579206	607944	368854	292587	1.33234e+06	139773	1.00658e+06	838006	91504.3	62942	65555	210513	73971.6	592237	490398	371724	2.36513e+06	1.37659e+06	1.48831e+06
19072	369.08	5.089	61989.4	52803.3	66678.4	85894.9	69085.2	70343.2	81188.6	64638.7	55949.4	83983.1	95207.9	76939.3	78010	68320.9	50002.1	63157.4	66088.5	70736.4	69396.9	62010.8	78427.3	71393	71143.4	57863.5	69558.8	86769.8	74210.7	72323.5	79729.5	77125.9	49152.6	76576.4	52111.9	88340.1	53917	89460.6	98632.9	71407.2	89627.9	71549.6	83492.5	65124	50899.2	63033.4	59832.9	86121.6	74734.1
19140	621.357	5.113	2.00388e+06	3.26712e+06	1.8322e+06	1.71518e+06	2.07024e+06	2.10019e+06	2.09637e+06	3.22937e+06	52137.8	2.60982e+06	2.29208e+06	1.96402e+06	1.80321e+06	2.45813e+06	1.29702e+06	2.67619e+06	4.18433e+06	2.19189e+06	2.85947e+06	2.18019e+06	2.92347e+06	1.77489e+06	3.20195e+06	2.65068e+06	1.89097e+06	3.64969e+06	3.95613e+06	1.94734e+06	2.14738e+06	2.49093e+06	402235	2.82112e+06	2.93942e+06	3.91064e+06	1.54072e+06	4.95197e+06	1.42677e+06	2.08097e+06	2.6075e+06	2.0778e+06	2.45754e+06	2.26975e+06	44716.6	1.69609e+06	1.56713e+06	3.05266e+06	560565
19211	665.383	5.137	2.22555e+06	3.37466e+06	1.9038e+06	2.04269e+06	2.27562e+06	2.53683e+06	2.31533e+06	3.58755e+06	49819.9	2.79572e+06	2.51858e+06	2.37091e+06	3.12302e+06	2.40379e+06	1.53365e+06	2.94648e+06	4.44298e+06	2.54291e+06	2.89824e+06	2.60926e+06	3.28612e+06	2.45256e+06	3.28014e+06	2.91631e+06	1.42439e+06	3.38025e+06	4.02008e+06	1.95162e+06	2.44591e+06	3.00328e+06	53706.5	3.70084e+06	2.98482e+06	4.3993e+06	1.80241e+06	4.2258e+06	1.50919e+06	2.29018e+06	2.98317e+06	2.40325e+06	3.1324e+06	1.96219e+06	51689.8	1.89328e+06	1.6552e+06	3.6972e+06	659463
19279	709.409	5.159	2.1701e+06	3.016e+06	1.80331e+06	2.04674e+06	2.17855e+06	2.65748e+06	2.55572e+06	3.49877e+06	56491.2	2.03602e+06	2.41017e+06	2.20484e+06	3.32775e+06	2.31277e+06	1.781e+06	3.40276e+06	3.36277e+06	2.22803e+06	3.06219e+06	2.57424e+06	3.1305e+06	2.48977e+06	2.84342e+06	2.78941e+06	1.66988e+06	3.3599e+06	3.19985e+06	2.58449e+06	2.4298e+06	3.06484e+06	52397.5	3.37126e+06	3.65365e+06	4.60275e+06	1.7116e+06	4.9924e+06	1.42155e+06	2.13986e+06	3.14671e+06	2.17794e+06	3.19504e+06	2.70954e+06	52221.1	1.58934e+06	1.63332e+06	3.18379e+06	574701
19327	272.105	5.17	214963	106953	139794	2.61397e+09	2.46639e+06	146925	156284	130856	123207	160244	216710	163100	153026	165387	6.02041e+06	149159	147620	141952	162904	174695	148826	149498	281994	1.67728e+07	139426	182257	145535	312561	410268	146810	106630	284138	154315	183025	114201	192160	201258	142441	171006	150893	169177	144488	101530	132330	119411	167760	163218
19354	254.094	5.175	149505	51441.6	67237.3	2.61234e+09	2.38536e+06	68246.5	75168.4	61188.8	59259.6	78092.3	104232	76393.6	73601.6	76123.6	5.95353e+06	58759.8	70384.5	65867.2	72295.9	106170	71581.3	71904.8	135632	1.67217e+07	67060.5	87660.7	66360.4	150334	321376	70611.8	51286.2	80395	72659.7	85590.6	54927.9	92424.2	95506.8	68510.5	80834	72575.5	81369.9	71226	48833.1	63647.5	54131.5	80688.4	78503.5
19381	753.435	5.18	1.95888e+06	2.17455e+06	1.75082e+06	1.75495e+06	1.81004e+06	2.24928e+06	1.83982e+06	3.02301e+06	57637.4	2.52922e+06	2.43877e+06	1.77328e+06	3.09672e+06	1.85708e+06	1.46096e+06	2.89672e+06	3.47637e+06	1.68757e+06	2.40823e+06	1.93848e+06	2.7256e+06	1.87703e+06	3.64636e+06	2.61473e+06	1.4586e+06	3.14264e+06	3.0438e+06	1.77526e+06	2.02213e+06	2.54055e+06	48765.2	2.9094e+06	3.1994e+06	3.52422e+06	1.64725e+06	3.98508e+06	960624	1.97681e+06	2.4532e+06	1.92109e+06	3.11446e+06	2.15207e+06	47496.4	1.61803e+06	1.48057e+06	3.2251e+06	420986
20004	284.071	5.348	69029.2	54495.3	80333.8	86267.7	91368	78450.5	81597.5	68733.7	65866.1	88959	108373	84268.2	80831.2	75935.3	67036.3	79352.3	62892.8	74000.7	77033.2	88288.4	81778.6	80881.6	80229.5	73480	81265.4	106233	80113.4	98095.3	92659.2	70384.1	77602.6	124390	53610.9	87120.3	58163.7	107915	106269	83857.5	96374	99936.6	93323.7	74640.3	66671.6	65046	56570.4	84426.3	68791.1
20344	189.058	5.467	118629	104129	144393	183844	139311	131647	137108	134556	7.45958e+06	212304	205975	151210	157223	139423	1.36885e+08	520298	152447	141702	148736	2.1453e+07	416807	158430	153388	145444	154048	191388	182620	158355	182828	178926	136970	155452	121749	159063	120113	173635	177372	160745	174816	160070	170068	142140	1.60491e+07	530112	118914	185546	150972
20378	250.063	5.485	83132.9	60225.3	99618.5	160662	94376.8	90216.7	105164	102711	86726.8	4.81097e+07	143295	108706	111457	98080.5	179504	110935	135618	109562	96985.7	92555.7	1.67791e+08	111352	116809	87332.8	100581	135200	135943	115492	130560	124521	93463.3	95889.4	93082.5	116930	80641.3	120287	127934	129399	125699	118028	122963	99508.5	93325.5	2.16838e+08	90084.5	131933	103462
20391	308.105	5.486	570021	416153	659210	1.04852e+06	630067	597651	693576	660408	590896	8.9859e+08	1.18565e+06	712327	792601	727512	1.20432e+06	730250	902502	710856	1.17012e+06	722717	3.19938e+09	735472	1.22814e+06	586585	679860	884503	897136	841407	864480	830179	690784	818711	717022	779572	530223	812322	1.25782e+06	880820	838031	763154	819792	663422	618882	4.07851e+09	708453	919351	689777
20393	407.221	5.486	135088	168158	161876	249706	153359	144678	162583	154659	135740	290351	232849	176643	216751	159377	1.57499e+08	276558	219255	156485	168005	150400	410447	170881	174447	138595	267806	219695	220903	187670	205555	251023	149704	155817	242786	190007	131591	195462	207887	210269	204256	175821	199810	161698	149984	494360	256050	214386	245205
20394	305.164	5.486	73482	53233.7	88053.8	142011	83420.6	79743.5	88438.2	90787.6	73836.9	120845	126660	96086	98518.1	86694.3	6.64666e+07	147257	119265	85120.9	85726.6	81810.9	223265	92951.7	103249	77194.3	88904.3	119504	120162	102084	115403	110065	82613.1	84757.6	76978.3	103356	66845.6	106323	113082	114377	111106	95638.8	108688	87956.5	82491.3	268911	71619.9	116617	91450.7
20395	290.142	5.486	73018.2	52897.8	87498.1	141115	82894.1	79240.2	87880	90214.6	73370.9	120083	125860	95479.5	97896.3	86147.2	3.87642e+07	91878	118513	84583.7	85185.6	81294.6	221856	92365.1	102597	76707.1	88343.2	118750	119403	101440	114675	109371	79523.3	84222.7	76492.4	102703	66423.7	105652	112368	113655	110405	95035.2	108002	87401.4	81970.7	267213	71167.9	115881	90873.6
20396	351.169	5.486	75051.6	459723	89934.7	145045	85202.6	81446.8	90327.3	92726.9	78296.1	7.3005e+06	129365	98138.5	100623	88546.2	3.59816e+07	94436.6	121813	98911.9	87557.8	83558.5	1.63912e+07	94937.2	105454	78843.3	90803.4	122057	122728	104265	117868	112416	84377.8	130905	78622.6	120043	68273.5	640108	115497	116820	113480	97681.7	111010	89835.4	84253.4	2.43762e+07	73149.8	119108	93404.2
20402	162.032	5.487	211783	158059	240009	380756	227947	4.29213e+06	1.0981e+06	243417	290082	1.40373e+08	354268	257623	264144	237053	425411	262907	323635	272225	229848	263177	4.83477e+08	267535	292784	220497	244803	320412	322174	297053	316934	296722	227627	229176	223400	283311	191113	298397	318687	328969	297895	287828	291412	242967	221174	5.79491e+08	213493	351817	252885
21652	344.103	5.77	103126	1.80891e+07	152702	436732	73756.1	113996	82011.4	78479.8	84013.2	106278	108380	84875.8	137567	108106	96564	8.24042e+06	122332	2.14254e+07	122536	131191	97251	150264	113325	530202	151640	944694	100611	127527	2.43272e+06	5.45231e+06	127627	6.93877e+06	118196	4.06312e+06	95310.2	101445	99327	138245	102221	129938	110089	167641	1.05581e+06	75623.5	98733	136505	70587.7
21735	317.233	5.787	2.80743e+06	1.64389e+06	4.33019e+06	789772	302898	110022	88909.7	103766	92531.3	3.14573e+06	4.99566e+06	149076	440890	2.58476e+06	1.09214e+07	311581	2.8006e+06	1.42376e+06	247762	173564	98122.5	986133	127256	2.26841e+06	6.73992e+06	1.14281e+06	4.63624e+06	462868	418283	187184	104354	145403	117975	120035	6.5397e+06	876284	169162	123683	831212	316824	335072	91866.8	140517	788019	113381	168338	80729.6
21787	277.24	5.802	1.4174e+07	5.33048e+06	4.26716e+07	3.84514e+06	831487	145822	228947	539218	115815	1.88936e+07	2.52251e+07	724107	1.75315e+06	1.0452e+07	3.69472e+07	2.03823e+06	9.17787e+06	3.44455e+06	1.62197e+06	1.22129e+06	131148	3.72298e+06	314014	7.72862e+06	2.18113e+07	4.2557e+06	1.72597e+07	1.44751e+06	2.14162e+06	1.0229e+06	108370	173422	150062	150457	2.43874e+07	4.05554e+06	2.03064e+06	1.20912e+06	2.71911e+06	1.66862e+06	649429	335018	169186	2.79968e+06	188498	862150	101043
26092	553.329	6.74	2.42214e+06	5.16322e+06	2.91033e+06	2.93657e+06	1.86895e+06	5.64739e+06	3.3397e+06	6.56981e+06	77254.9	5.47393e+06	4.9997e+06	3.13369e+06	9.13227e+06	4.06145e+06	2.49778e+06	4.95205e+06	1.02502e+07	4.21457e+06	3.88389e+06	4.03079e+06	4.98468e+06	4.84893e+06	7.14604e+06	3.3442e+06	2.00158e+06	6.72301e+06	7.31661e+06	2.36591e+06	3.03561e+06	5.018e+06	101644	6.11892e+06	8.03073e+06	9.50738e+06	2.12015e+06	4.87087e+06	961358	4.291e+06	4.91893e+06	3.39627e+06	5.17528e+06	3.87671e+06	92003.1	2.37923e+06	2.28526e+06	8.97282e+06	518225
26095	1106.66	6.741	2.45221e+06	5.36253e+06	2.93617e+06	2.7135e+06	2.06936e+06	5.34168e+06	3.49415e+06	6.70683e+06	76841.7	5.29031e+06	5.23414e+06	3.13369e+06	8.61305e+06	3.89277e+06	2.49162e+06	4.44699e+06	1.05249e+07	5.00264e+06	3.75981e+06	4.08209e+06	4.93924e+06	3.80967e+06	6.68665e+06	3.33252e+06	2.01968e+06	6.98013e+06	7.10073e+06	2.52301e+06	2.57096e+06	5.07487e+06	101100	6.64668e+06	7.97625e+06	9.66742e+06	2.12015e+06	5.00572e+06	961358	4.55657e+06	4.99554e+06	3.80493e+06	5.20657e+06	3.74121e+06	91511	2.45033e+06	2.31922e+06	8.8587e+06	518225
26107	531.316	6.745	3.34836e+06	6.61038e+06	4.00461e+06	4.71155e+06	3.32804e+06	8.14878e+06	5.47516e+06	1.04307e+07	76939.4	8.03229e+06	8.44705e+06	5.06236e+06	1.33437e+07	5.86592e+06	3.76782e+06	7.31939e+06	1.51939e+07	6.47588e+06	5.49891e+06	7.03425e+06	7.70601e+06	7.458e+06	9.54882e+06	5.32073e+06	3.78626e+06	9.48962e+06	9.27439e+06	2.46529e+06	3.4534e+06	7.21913e+06	86882	1.0215e+07	1.16125e+07	1.34105e+07	3.05673e+06	6.28266e+06	1.31488e+06	6.2416e+06	7.26101e+06	5.55079e+06	7.77413e+06	5.60683e+06	77119.8	3.71233e+06	3.73582e+06	1.29272e+07	794548
26110	1062.63	6.746	3.71955e+06	6.9276e+06	4.27099e+06	4.20632e+06	3.29354e+06	8.33191e+06	5.29613e+06	9.67099e+06	78174.4	7.60707e+06	8.65699e+06	5.1045e+06	1.32029e+07	5.77205e+06	3.55408e+06	7.52315e+06	1.48865e+07	6.62885e+06	5.175e+06	5.87862e+06	7.35354e+06	7.67753e+06	1.04969e+07	5.79191e+06	3.84661e+06	9.51626e+06	9.19279e+06	3.80591e+06	4.2987e+06	7.08911e+06	88276.5	1.07666e+07	1.17846e+07	1.29323e+07	3.1809e+06	5.49178e+06	1.42663e+06	6.61332e+06	7.38762e+06	5.35459e+06	7.93112e+06	5.6495e+06	78357.6	3.85141e+06	3.6906e+06	1.29112e+07	794548
26111	1063.64	6.746	1.99308e+06	3.9893e+06	2.11418e+06	2.57784e+06	1.54837e+06	3.98313e+06	2.93783e+06	5.28047e+06	67064.1	3.76692e+06	4.02819e+06	2.83221e+06	6.5677e+06	2.91837e+06	2.0197e+06	3.76722e+06	7.41469e+06	3.37092e+06	2.32733e+06	3.38818e+06	4.01276e+06	3.48626e+06	4.80162e+06	2.8385e+06	2.06039e+06	5.20319e+06	4.8724e+06	2.05785e+06	1.9594e+06	3.86351e+06	75730.5	5.13545e+06	6.11777e+06	6.53034e+06	1.48608e+06	3.31207e+06	675827	3.30187e+06	4.6244e+06	2.86426e+06	3.62647e+06	3.12262e+06	67221.3	1.82845e+06	2.1188e+06	6.91662e+06	424317
26225	869.5	6.77	3.31679e+06	6.31109e+06	4.83197e+06	4.29688e+06	3.06046e+06	5.40518e+06	4.73366e+06	7.98313e+06	73728.7	5.25176e+06	8.62259e+06	5.10486e+06	1.15385e+07	5.88218e+06	3.9779e+06	6.66076e+06	1.36744e+07	6.77001e+06	5.99274e+06	6.2975e+06	7.43009e+06	6.58687e+06	9.29651e+06	4.62388e+06	4.14915e+06	8.97215e+06	9.5636e+06	3.70938e+06	4.02472e+06	6.48211e+06	69704.8	9.06358e+06	1.00389e+07	1.04934e+07	3.07025e+06	6.94074e+06	2.16177e+06	5.18132e+06	5.74409e+06	5.84769e+06	6.53997e+06	4.83322e+06	148898	3.34646e+06	3.55219e+06	1.12906e+07	659252
26523	262.229	6.838	1.64526e+08	6.37219e+07	7.81925e+08	4.45321e+07	9.81976e+06	1.48871e+06	1.02836e+06	1.21348e+07	2.28358e+06	3.4125e+08	4.66381e+08	1.88404e+07	4.15271e+07	2.9641e+08	1.26294e+09	4.00127e+07	2.76829e+08	1.19237e+08	3.95439e+07	3.2896e+07	2.04702e+06	6.79894e+07	1.09773e+07	3.62445e+08	5.93085e+08	6.31859e+07	3.68353e+08	1.90121e+07	1.77292e+07	4.07641e+07	1.61974e+06	1.10114e+06	4.49054e+06	1.92097e+06	1.92764e+08	9.90604e+07	1.71048e+07	3.20704e+07	3.4389e+07	4.38133e+07	1.59715e+07	6.36932e+06	1.29617e+06	1.29924e+08	8.77413e+06	1.62835e+07	3.13469e+06
26534	279.256	6.839	1.5984e+08	6.18964e+07	7.5134e+08	4.37737e+07	9.73017e+06	1.3972e+06	943347	1.19785e+07	1.80481e+06	3.29631e+08	4.49033e+08	1.83912e+07	4.07584e+07	2.85317e+08	1.21488e+09	3.92077e+07	2.69651e+08	1.15735e+08	3.89771e+07	3.27177e+07	1.95669e+06	6.67652e+07	1.04273e+07	3.48564e+08	5.71228e+08	6.11187e+07	3.58798e+08	1.88232e+07	1.76527e+07	3.99893e+07	1.54315e+06	1.05357e+06	4.07134e+06	1.76776e+06	1.87084e+08	9.57424e+07	1.6788e+07	3.09065e+07	3.39662e+07	4.32531e+07	1.57739e+07	6.41088e+06	1.00188e+06	1.26236e+08	8.79334e+06	1.61279e+07	3.07182e+06
26621	709.337	6.849	3.04393e+06	2.33161e+07	461655	339464	199666	520082	189745	927336	55852.7	949200	1.40562e+06	358974	2.48724e+06	4.25315e+06	503041	998817	1.74111e+06	861804	568064	859240	439776	508361	1.5726e+06	1.79423e+06	249307	1.63579e+06	1.62312e+06	143563	228901	359007	67938.1	2.10675e+06	2.09684e+06	1.78357e+06	405788	2.2986e+07	429317	685945	739600	484015	567047	585168	52582.4	285654	144214	1.97797e+06	82681.6
26643	665.311	6.854	2.36028e+06	1.86495e+07	209710	257223	47590	566548	123635	796459	57404.8	639186	1.08581e+06	364775	2.47356e+06	3.32654e+06	469631	844347	1.56228e+06	880975	446023	754690	306385	476439	1.61904e+06	1.49356e+06	136897	1.62344e+06	1.68491e+06	158004	148256	253257	64409.3	2.03003e+06	2.55357e+06	1.73508e+06	223225	2.14283e+07	204612	589089	736554	450452	467493	573784	51706.8	220826	146347	2.2666e+06	45821.3
27602	811.787	7.091	357262	854384	778680	781832	883410	1.92035e+06	1.00341e+06	1.22871e+06	29051.4	1.13739e+06	930414	1.13852e+06	1.69872e+06	714488	772443	706114	1.30063e+06	928388	197332	936789	1.43475e+06	844225	978243	714153	794818	749728	1.04444e+06	688694	852255	477131	31170.3	1.15808e+06	688597	1.24356e+06	1.39275e+06	1.36975e+06	598528	680066	1.29718e+06	577204	1.05655e+06	631968	25705	734360	727011	1.2698e+06	210529
27695	246.235	7.105	1.13253e+07	5.52204e+06	5.54698e+07	1.5601e+06	478131	124312	177946	410279	150128	4.00538e+07	3.31538e+07	656624	2.22567e+06	1.89121e+07	8.88894e+07	2.56586e+06	2.85296e+07	5.15816e+06	1.49463e+06	1.69585e+06	1.97016e+06	5.81122e+06	2.96013e+06	2.60246e+07	3.57693e+07	3.7675e+06	3.4275e+07	1.89554e+06	2.46644e+06	2.99613e+06	2.40593e+06	190179	8.12048e+06	195548	1.28699e+07	6.43069e+06	880267	1.04253e+07	1.9364e+07	1.27557e+07	640495	664813	316601	9.62701e+06	1.04712e+06	974989	407732
28360	904.449	7.248	1.99264e+06	5.42836e+06	3.63934e+06	4.1262e+06	3.1995e+06	3.95371e+06	3.21898e+06	3.7189e+06	87835.7	2.63823e+06	6.06951e+06	4.86548e+06	7.20345e+06	2.7904e+06	4.8922e+06	5.47337e+06	1.09399e+07	9.30929e+06	6.47751e+06	6.96309e+06	8.24049e+06	5.67482e+06	7.81021e+06	3.67625e+06	2.82688e+06	5.89457e+06	8.68895e+06	4.46582e+06	7.05527e+06	5.48067e+06	109734	5.53244e+06	9.56874e+06	7.25436e+06	4.4977e+06	6.66253e+06	3.48964e+06	4.52852e+06	4.0052e+06	4.68185e+06	5.87025e+06	3.57554e+06	86884.7	3.16587e+06	3.14147e+06	5.41923e+06	1.8421e+06
28581	816.397	7.264	1.49687e+06	4.24195e+06	2.99754e+06	4.74907e+06	2.97763e+06	2.85034e+06	3.60455e+06	3.60535e+06	92401.1	1.7572e+06	6.11745e+06	4.41178e+06	7.13601e+06	2.05755e+06	4.07978e+06	5.60718e+06	1.24683e+07	9.65763e+06	7.16298e+06	6.19189e+06	8.55626e+06	7.32882e+06	8.01826e+06	4.36996e+06	3.1267e+06	6.7067e+06	9.04005e+06	4.41846e+06	6.83157e+06	5.67568e+06	113512	6.68315e+06	1.02683e+07	6.66877e+06	4.19825e+06	6.25889e+06	2.97577e+06	3.90216e+06	3.73744e+06	5.5928e+06	5.34936e+06	2.32274e+06	88440.5	2.75877e+06	2.70971e+06	5.21202e+06	1.86373e+06
29709	749.394	7.444	348611	1.59755e+06	421997	1.20829e+06	1.57684e+06	1.46194e+06	1.43915e+06	2.02715e+06	41986.1	2.36481e+06	1.47552e+06	1.37939e+06	2.87422e+06	754037	1.13131e+06	1.72527e+06	2.91748e+06	980755	1.84062e+06	1.80248e+06	3.36212e+06	2.1783e+06	1.60675e+06	1.62298e+06	1.97935e+06	2.34994e+06	3.75029e+06	1.86992e+06	2.2808e+06	2.95599e+06	50715.6	3.04969e+06	3.35178e+06	4.08355e+06	417234	1.42127e+06	1.06224e+06	2.1302e+06	1.73494e+06	924745	2.4066e+06	1.1664e+06	45035	1.32776e+06	1.71973e+06	1.79852e+06	2.33776e+06
30797	335.319	7.604	9.68312e+06	3.73048e+06	4.34097e+07	1.14002e+07	3.1801e+06	360432	948772	140927	2.54808e+06	903642	2.07982e+07	3.10236e+06	771806	1.31536e+07	1.02656e+08	9.52762e+06	5.34919e+07	1.38311e+07	1.96671e+07	1.62351e+07	499585	5.3512e+06	2.57636e+06	1.35437e+07	2.75033e+07	3.4883e+07	3.9022e+06	3.08927e+06	1.40959e+07	861837	967906	1.90272e+06	572455	706760	1.23716e+07	4.64977e+06	564665	390283	700126	1.32185e+06	708599	1.6872e+06	421787	2.98338e+06	451527	1.89122e+06	301474
30850	1127.57	7.615	1.96561e+06	6.47642e+06	4.07145e+06	4.31007e+06	6.42855e+06	6.42878e+06	6.83061e+06	7.89415e+06	126139	6.24866e+06	6.16231e+06	8.07211e+06	1.15715e+07	3.27849e+06	5.07424e+06	7.69098e+06	1.56042e+07	8.96426e+06	1.01656e+07	7.71299e+06	1.41284e+07	8.76433e+06	1.19105e+07	7.831e+06	7.48338e+06	1.10123e+07	1.53666e+07	8.91892e+06	8.38231e+06	9.87826e+06	132356	8.24751e+06	1.37986e+07	1.54652e+07	3.70491e+06	7.90502e+06	4.58924e+06	6.32417e+06	6.75702e+06	6.21406e+06	9.80999e+06	6.36705e+06	127652	6.41998e+06	8.12753e+06	1.10596e+07	1.00543e+07
31290	833.102	7.687	1.21555e+07	1.5088e+07	6.90702e+06	9.0136e+06	1.07882e+07	1.28348e+07	1.20052e+07	1.42371e+07	194862	1.2735e+07	9.76683e+06	1.20616e+07	1.42321e+07	1.44322e+07	8.98093e+06	1.21993e+07	1.72197e+07	9.27244e+06	1.20455e+07	9.90288e+06	1.3462e+07	1.3104e+07	4.01689e+06	1.79165e+07	8.72781e+06	1.41065e+07	1.51366e+07	1.09913e+07	1.07218e+07	1.20845e+07	204235	9.5443e+06	1.79531e+07	1.87809e+07	8.20011e+06	2.59623e+07	1.0855e+07	1.17767e+07	1.14416e+07	1.27616e+07	1.5336e+07	7.78552e+06	201724	9.31103e+06	7.84858e+06	1.44525e+07	1.27881e+07
*Average retention time
LNB = Lyme neuroborreliosis; Non-LNB control = Borrelia antibody-negative control
[truncated: 83 more columns]
